# Supplementary material for: 10-Benzoyl­phenanthrene-8,9-dicarboxylic anhydride
Source: Acta Crystallogr Sect E Struct Rep Online. 2009 Dec 12;66(Pt 1):o131. doi: 10.1107/S1600536809052684 (PMC2980053; doi:10.1107/S1600536809052684)
Supplement: Supplementary file 1 [file e-66-0o131-sup1.cif]

##############################################################################
###                                                                        ###
###        Electronic paper (Acta Crystallographica Section E)             ###
###                                                                        ###
##############################################################################
#                                                                            #
# This CIF contains the data in a paper accepted for publication in Acta     #
# Crystallographica Section E. It conforms to the requirements of Notes      #
# for Authors for Section E, and has been peer reviewed under the auspices   #
# of the IUCr Commission on Journals.                                        #
#                                                                            #
# Full details of the Crystallographic Information File format               #
# are given in the paper "The Crystallographic Information File (CIF):       #
# a New Standard Archive File for Crystallography" by S. R. Hall, F. H.      #
# Allen and I. D. Brown [Acta Cryst. (1991), A47, 655-685].                  #
#                                                                            #
# The current version of the core CIF dictionary is obtainable from          #
# ftp://ftp.iucr.org/pub/cif_core.dic. The current version number is 2.4.    #
#                                                                            #
# Software is freely available for graphical display of the structure(s) in  #
# this CIF.  For information consult the CIF home page http://www.iucr.org/  #
# cif/home.html                                                              #
#                                                                            #
# This file may be used for bona fide research purposes within the           #
# scientific community so long as proper attribution is given to the journal # 
# article from which it was obtained.                                        #
#                                                                            #
##############################################################################
                                             
data_I
_audit_creation_method     SHELXL-97
_chemical_name_systematic
;
10-Benzoylphenanthrene-8,9-dicarboxylic anhydride
;
_chemical_name_common     ?
_chemical_formula_moiety     'C23 H12 O4'
_chemical_formula_sum     'C23 H12 O4'
_chemical_formula_iupac     'C23 H12 O4'
_chemical_formula_weight     352.33
_chemical_melting_point     ?
_symmetry_cell_setting     monoclinic
_symmetry_space_group_name_H-M     'P 21/c'
_symmetry_space_group_name_hall     '-P 2ybc'
loop_
    _symmetry_equiv_pos_as_xyz
    'x, y, z'
    '-x, y+1/2, -z+1/2'
    '-x, -y, -z'
    'x, -y-1/2, z-1/2'
_cell_length_a     11.329(2)
_cell_length_b     17.767(4)
_cell_length_c     16.811(3)
_cell_angle_alpha     90.00
_cell_angle_beta     99.64(3)
_cell_angle_gamma     90.00
_cell_volume     3336.0(11)
_cell_formula_units_Z     8
_cell_measurement_reflns_used     25
_cell_measurement_theta_min     10.8
_cell_measurement_theta_max     15.2
_cell_measurement_temperature     293(2)
_exptl_crystal_description     block
_exptl_crystal_colour     colourless
_exptl_crystal_size_max     0.30
_exptl_crystal_size_mid     0.28
_exptl_crystal_size_min     0.26
_exptl_crystal_density_diffrn     1.403
_exptl_crystal_density_meas     ?
_exptl_crystal_density_method     'not measured'
_exptl_crystal_F_000     1456
_exptl_absorpt_coefficient_mu     0.096
_exptl_absorpt_correction_type     none
_exptl_absorpt_process_details     ?
_exptl_absorpt_correction_T_min     ?
_exptl_absorpt_correction_T_max     ?
_exptl_special_details
;
;
_diffrn_ambient_temperature     293(2)
_diffrn_radiation_type     MoK\a
_diffrn_radiation_wavelength     0.71073
_diffrn_radiation_source     'fine-focus sealed tube'
_diffrn_radiation_monochromator     graphite
_diffrn_measurement_device_type     'Enraf--Nonius CAD-4'
_diffrn_measurement_method     \w/2\q
_diffrn_detector_area_resol_mean     ?
_diffrn_reflns_number     6073
_diffrn_reflns_av_R_equivalents     0.0000
_diffrn_reflns_av_sigmaI/netI     0.0695
_diffrn_reflns_theta_min     1.68
_diffrn_reflns_theta_max     25.28
_diffrn_reflns_theta_full     25.28
_diffrn_measured_fraction_theta_max     0.999
_diffrn_measured_fraction_theta_full     0.999
_diffrn_reflns_limit_h_min     -13
_diffrn_reflns_limit_h_max     13
_diffrn_reflns_limit_k_min     0
_diffrn_reflns_limit_k_max     21
_diffrn_reflns_limit_l_min     0
_diffrn_reflns_limit_l_max     20
_diffrn_standards_number     3
_diffrn_standards_interval_count     ?
_diffrn_standards_interval_time     120
_diffrn_standards_decay_%     1
_refine_special_details
;
Refinement of <i>F</i>^2^ against ALL reflections. The weighted <i>R</i>-factor
<i>wR</i> and goodness of fit <i>S</i> are based on <i>F</i>^2^, conventional
<i>R</i>-factors <i>R</i> are based on <i>F</i>, with <i>F</i> set to zero for
negative <i>F</i>^2^. The threshold expression of <i>F</i>^2^ >
\s(<i>F</i>^2^) is used only for calculating <i>R</i>-factors(gt) <i>etc</i>.
and is not relevant to the choice of reflections for refinement.
<i>R</i>-factors based on <i>F</i>^2^ are statistically about twice as large
as those based on <i>F</i>, and <i>R</i>- factors based on ALL data will be
even larger.
;
_reflns_number_total     6073
_reflns_number_gt     2895
_reflns_threshold_expression     I>2sigma(I)
_refine_ls_structure_factor_coef     Fsqd
_refine_ls_matrix_type     full
_refine_ls_R_factor_all     0.1474
_refine_ls_R_factor_gt     0.0660
_refine_ls_wR_factor_gt     0.1336
_refine_ls_wR_factor_ref     0.1603
_refine_ls_goodness_of_fit_ref     1.013
_refine_ls_restrained_S_all     1.013
_refine_ls_number_reflns     6073
_refine_ls_number_parameters     487
_refine_ls_number_restraints     0
_refine_ls_hydrogen_treatment     constr
_refine_ls_weighting_scheme     calc
_refine_ls_weighting_details
                 'calc w=1/[\s^2^(Fo^2^)+(0.0558P)^2^] where P=(Fo^2^+2Fc^2^)/3'
_atom_sites_solution_hydrogens     geom
_atom_sites_solution_primary     direct
_atom_sites_solution_secondary     difmap
_refine_ls_shift/su_max     0.000
_refine_ls_shift/su_mean     0.000
_refine_diff_density_max     0.168
_refine_diff_density_min     -0.169
_refine_ls_extinction_method     none
_refine_ls_extinction_coef     ?
loop_
    _atom_type_symbol
    _atom_type_description
    _atom_type_scat_dispersion_real
    _atom_type_scat_dispersion_imag
    _atom_type_scat_source
    'C' 'C' 0.0033 0.0016
                         'International Tables Vol C Tables 4.2.6.8 and 6.1.1.4'
    'H' 'H' 0.0000 0.0000
                         'International Tables Vol C Tables 4.2.6.8 and 6.1.1.4'
    'O' 'O' 0.0106 0.0060
                         'International Tables Vol C Tables 4.2.6.8 and 6.1.1.4'
_computing_data_collection     'CAD-4 EXPRESS (Enraf--Nonius, 1994)'
_computing_cell_refinement     'CAD-4 EXPRESS (Enraf--Nonius, 1994)'
_computing_data_reduction     'XCAD4 (Harms & Wocadlo, 1995)'
_computing_structure_solution     'SHELXS97 (Sheldrick, 2008)'
_computing_structure_refinement     'SHELXL97 (Sheldrick, 2008)'
_computing_molecular_graphics     'ORTEP-3 for Windows (Farrugia, 1997)'
_computing_publication_material     'SHELXL97 (Sheldrick, 2008)'
loop_
    _atom_site_type_symbol
    _atom_site_label
    _atom_site_fract_x
    _atom_site_fract_y
    _atom_site_fract_z
    _atom_site_U_iso_or_equiv
    _atom_site_adp_type
    _atom_site_calc_flag
    _atom_site_refinement_flags
    _atom_site_occupancy
    _atom_site_disorder_assembly
    _atom_site_disorder_group
    C C1 0.2673(5) 0.1589(3) -0.0305(3) 0.0998(16) Uani d . 1 . .
    H H1A 0.2295 0.1738 -0.0814 0.120 Uiso d R 1 . .
    C C2 0.3718(5) 0.1933(2) 0.0036(3) 0.0840(13) Uani d . 1 . .
    H H2A 0.4037 0.2320 -0.0234 0.101 Uiso d R 1 . .
    C C3 0.4290(3) 0.1700(2) 0.0780(2) 0.0644(11) Uani d . 1 . .
    H H3A 0.5007 0.1925 0.1010 0.077 Uiso d R 1 . .
    C C4 0.3807(3) 0.11345(19) 0.1192(2) 0.0524(9) Uani d . 1 . .
    C C5 0.2739(3) 0.0805(3) 0.0847(3) 0.0842(14) Uani d . 1 . .
    H H5A 0.2398 0.0430 0.1122 0.101 Uiso d R 1 . .
    C C6 0.2179(4) 0.1032(3) 0.0093(3) 0.1071(17) Uani d . 1 . .
    H H6A 0.1466 0.0806 -0.0145 0.129 Uiso d R 1 . .
    C C7 0.4459(3) 0.08948(18) 0.1994(2) 0.0481(9) Uani d . 1 . .
    C C8 0.3825(3) 0.03796(17) 0.24980(19) 0.0411(8) Uani d . 1 . .
    C C9 0.3994(3) -0.04183(18) 0.2433(2) 0.0444(8) Uani d . 1 . .
    C C10 0.4757(3) -0.0711(2) 0.1935(2) 0.0604(10) Uani d . 1 . .
    H H10A 0.5160 -0.0386 0.1640 0.072 Uiso d R 1 . .
    C C11 0.4915(3) -0.1475(2) 0.1880(2) 0.0717(12) Uani d . 1 . .
    H H11A 0.5429 -0.1663 0.1551 0.086 Uiso d R 1 . .
    C C12 0.4326(4) -0.1959(2) 0.2302(3) 0.0743(12) Uani d . 1 . .
    H H12A 0.4444 -0.2475 0.2260 0.089 Uiso d R 1 . .
    C C13 0.3567(3) -0.1698(2) 0.2786(2) 0.0667(11) Uani d . 1 . .
    H H13A 0.3158 -0.2039 0.3059 0.080 Uiso d R 1 . .
    C C14 0.3385(3) -0.09211(18) 0.2883(2) 0.0485(9) Uani d . 1 . .
    C C15 0.2630(3) -0.06240(19) 0.3414(2) 0.0474(9) Uani d . 1 . .
    C C16 0.1970(3) -0.1080(2) 0.3880(2) 0.0666(11) Uani d . 1 . .
    H H16A 0.2024 -0.1601 0.3849 0.080 Uiso d R 1 . .
    C C17 0.1263(4) -0.0769(3) 0.4367(3) 0.0800(13) Uani d . 1 . .
    H H17A 0.0834 -0.1080 0.4659 0.096 Uiso d R 1 . .
    C C18 0.1174(4) 0.0001(3) 0.4437(3) 0.0812(13) Uani d . 1 . .
    H H18A 0.0664 0.0249 0.4754 0.097 Uiso d R 1 . .
    C C19 0.1796(3) 0.0465(2) 0.4003(2) 0.0540(9) Uani d . 1 . .
    C C22 0.3123(3) 0.06531(17) 0.30131(19) 0.0406(8) Uani d . 1 . .
    C C23 0.2525(3) 0.01599(18) 0.34878(19) 0.0427(8) Uani d . 1 . .
    O O6 0.5567(3) 0.11817(18) 0.44109(18) 0.0940(10) Uani d . 1 . .
    O O7 0.7026(2) 0.15182(13) 0.37616(14) 0.0592(7) Uani d . 1 . .
    C C24 0.8948(5) 0.2090(2) 0.0165(3) 0.0858(14) Uani d . 1 . .
    H H24A 0.9355 0.2427 -0.0115 0.103 Uiso d R 1 . .
    C C25 0.9474(4) 0.1832(2) 0.0912(2) 0.0680(11) Uani d . 1 . .
    H H25A 1.0241 0.1990 0.1134 0.082 Uiso d R 1 . .
    C C26 0.8861(3) 0.13347(19) 0.1335(2) 0.0515(9) Uani d . 1 . .
    C C27 0.7738(3) 0.1094(2) 0.0989(2) 0.0773(13) Uani d . 1 . .
    H H27A 0.7327 0.0754 0.1262 0.093 Uiso d R 1 . .
    C C28 0.7218(4) 0.1355(3) 0.0239(3) 0.0956(16) Uani d . 1 . .
    H H28A 0.6456 0.1192 0.0012 0.115 Uiso d R 1 . .
    C C29 0.7815(5) 0.1847(3) -0.0169(3) 0.0898(15) Uani d . 1 . .
    H H29A 0.7459 0.2021 -0.0674 0.108 Uiso d R 1 . .
    C C31 0.8870(3) 0.04461(17) 0.25475(19) 0.0419(8) Uani d . 1 . .
    C C32 0.9170(3) -0.03219(18) 0.2396(2) 0.0476(9) Uani d . 1 . .
    C C33 1.0017(3) -0.0493(2) 0.1906(2) 0.0663(11) Uani d . 1 . .
    H H33A 1.0385 -0.0106 0.1667 0.080 Uiso d R 1 . .
    C C34 1.0310(4) -0.1227(3) 0.1774(3) 0.0824(14) Uani d . 1 . .
    H H34A 1.0885 -0.1335 0.1455 0.099 Uiso d R 1 . .
    C C35 0.9752(4) -0.1806(2) 0.2114(3) 0.0856(15) Uani d . 1 . .
    H H35A 0.9952 -0.2302 0.2019 0.103 Uiso d R 1 . .
    C C36 0.8920(4) -0.1663(2) 0.2583(3) 0.0731(12) Uani d . 1 . .
    H H36A 0.8549 -0.2063 0.2800 0.088 Uiso d R 1 . .
    C C37 0.8601(3) -0.09157(18) 0.2752(2) 0.0557(10) Uani d . 1 . .
    C C38 0.7729(3) -0.0747(2) 0.3260(2) 0.0539(9) Uani d . 1 . .
    C C39 0.7101(4) -0.1307(2) 0.3626(2) 0.0723(12) Uani d . 1 . .
    H H39A 0.7264 -0.1813 0.3551 0.087 Uiso d R 1 . .
    C C40 0.6263(4) -0.1115(3) 0.4086(3) 0.0822(13) Uani d . 1 . .
    H H40A 0.5859 -0.1491 0.4317 0.099 Uiso d R 1 . .
    C C41 0.6012(4) -0.0382(3) 0.4211(2) 0.0766(12) Uani d . 1 . .
    H H41A 0.5427 -0.0261 0.4518 0.092 Uiso d R 1 . .
    C C42 0.6612(3) 0.0183(2) 0.3890(2) 0.0555(9) Uani d . 1 . .
    C C43 0.6329(4) 0.0960(3) 0.4042(2) 0.0675(11) Uani d . 1 . .
    C C45 0.8067(3) 0.05975(17) 0.30482(19) 0.0408(8) Uani d . 1 . .
    C C46 0.7477(3) 0.00066(18) 0.34088(19) 0.0447(8) Uani d . 1 . .
    O O8 0.8217(2) 0.19227(13) 0.29575(16) 0.0649(7) Uani d . 1 . .
    O O1 0.54992(19) 0.10725(13) 0.22378(14) 0.0591(7) Uani d . 1 . .
    C C44 0.7792(3) 0.1380(2) 0.3224(2) 0.0483(9) Uani d . 1 . .
    O O3 0.2359(2) 0.17298(12) 0.36796(15) 0.0591(7) Uani d . 1 . .
    O O4 0.3390(2) 0.19411(13) 0.27183(17) 0.0680(8) Uani d . 1 . .
    O O5 1.0484(2) 0.12609(14) 0.24210(15) 0.0681(7) Uani d . 1 . .
    O O2 0.1008(3) 0.15884(17) 0.44693(18) 0.0973(10) Uani d . 1 . .
    C C21 0.2981(3) 0.14706(19) 0.3096(2) 0.0476(9) Uani d . 1 . .
    C C30 0.9469(3) 0.10541(19) 0.2136(2) 0.0509(9) Uani d . 1 . .
    C C20 0.1671(4) 0.1276(2) 0.4076(2) 0.0634(10) Uani d . 1 . .
loop_
    _atom_site_aniso_label
    _atom_site_aniso_U_11
    _atom_site_aniso_U_22
    _atom_site_aniso_U_33
    _atom_site_aniso_U_12
    _atom_site_aniso_U_13
    _atom_site_aniso_U_23
    C1 0.117(4) 0.113(4) 0.059(3) 0.017(4) -0.016(3) 0.021(3)
    C2 0.123(4) 0.065(3) 0.061(3) 0.003(3) 0.009(3) 0.016(2)
    C3 0.077(3) 0.059(3) 0.057(3) 0.002(2) 0.010(2) 0.006(2)
    C4 0.052(2) 0.056(2) 0.047(2) 0.0066(19) 0.0024(18) 0.0072(18)
    C5 0.057(3) 0.117(4) 0.072(3) -0.018(3) -0.005(2) 0.027(3)
    C6 0.070(3) 0.162(5) 0.078(4) -0.008(3) -0.021(3) 0.034(4)
    C7 0.049(2) 0.041(2) 0.055(2) 0.0016(17) 0.0100(19) -0.0010(17)
    C8 0.0389(18) 0.0389(19) 0.043(2) 0.0027(15) -0.0009(16) 0.0013(16)
    C9 0.0410(19) 0.042(2) 0.048(2) 0.0076(16) -0.0002(17) -0.0055(17)
    C10 0.055(2) 0.056(2) 0.068(3) 0.0075(19) 0.005(2) -0.008(2)
    C11 0.065(3) 0.068(3) 0.080(3) 0.018(2) 0.006(2) -0.020(2)
    C12 0.065(3) 0.046(2) 0.105(4) 0.005(2) -0.007(3) -0.018(2)
    C13 0.056(2) 0.044(2) 0.095(3) -0.0048(19) -0.003(2) 0.000(2)
    C14 0.045(2) 0.0349(19) 0.060(2) 0.0001(16) -0.0083(18) 0.0005(17)
    C15 0.042(2) 0.047(2) 0.049(2) -0.0037(17) -0.0030(17) 0.0033(17)
    C16 0.060(3) 0.059(3) 0.077(3) -0.010(2) -0.001(2) 0.019(2)
    C17 0.065(3) 0.090(4) 0.091(3) -0.008(3) 0.030(3) 0.029(3)
    C18 0.076(3) 0.084(3) 0.091(3) 0.006(3) 0.034(3) 0.018(3)
    C19 0.049(2) 0.061(3) 0.053(2) -0.0024(19) 0.0113(18) 0.0062(19)
    C22 0.0341(17) 0.0364(19) 0.047(2) -0.0009(15) -0.0045(16) 0.0022(16)
    C23 0.0345(18) 0.043(2) 0.049(2) -0.0022(16) 0.0005(16) -0.0013(17)
    O6 0.092(2) 0.113(3) 0.087(2) 0.0019(19) 0.0443(19) -0.0154(18)
    O7 0.0616(16) 0.0548(15) 0.0624(16) 0.0000(13) 0.0142(13) -0.0130(13)
    C24 0.131(4) 0.061(3) 0.069(3) -0.013(3) 0.026(3) 0.007(2)
    C25 0.075(3) 0.066(3) 0.064(3) -0.016(2) 0.013(2) 0.002(2)
    C26 0.048(2) 0.053(2) 0.054(2) 0.0040(18) 0.0093(19) 0.0022(18)
    C27 0.052(2) 0.114(4) 0.065(3) -0.005(2) 0.005(2) 0.028(3)
    C28 0.053(3) 0.168(5) 0.064(3) 0.011(3) 0.005(2) 0.042(3)
    C29 0.117(4) 0.094(4) 0.056(3) 0.032(3) 0.006(3) 0.016(3)
    C31 0.0362(18) 0.042(2) 0.045(2) -0.0027(15) -0.0015(16) 0.0017(16)
    C32 0.0402(19) 0.044(2) 0.052(2) 0.0089(16) -0.0090(17) -0.0114(18)
    C33 0.053(2) 0.068(3) 0.074(3) 0.014(2) -0.001(2) -0.020(2)
    C34 0.055(3) 0.097(4) 0.090(3) 0.023(3) -0.003(2) -0.036(3)
    C35 0.065(3) 0.064(3) 0.118(4) 0.019(3) -0.014(3) -0.031(3)
    C36 0.072(3) 0.041(2) 0.092(3) 0.010(2) -0.026(2) -0.003(2)
    C37 0.059(2) 0.034(2) 0.063(2) 0.0024(18) -0.021(2) 0.0012(19)
    C38 0.052(2) 0.049(2) 0.054(2) -0.0086(19) -0.0105(19) 0.0079(19)
    C39 0.080(3) 0.052(2) 0.073(3) -0.014(2) -0.020(2) 0.014(2)
    C40 0.087(3) 0.084(4) 0.077(3) -0.027(3) 0.016(3) 0.022(3)
    C41 0.089(3) 0.084(3) 0.057(3) -0.024(3) 0.014(2) 0.011(2)
    C42 0.058(2) 0.060(3) 0.046(2) -0.010(2) 0.0021(19) 0.0021(19)
    C43 0.067(3) 0.084(3) 0.049(2) -0.006(3) 0.004(2) -0.006(2)
    C45 0.0432(19) 0.0332(19) 0.041(2) 0.0001(16) -0.0059(16) 0.0038(15)
    C46 0.049(2) 0.042(2) 0.038(2) -0.0033(17) -0.0086(16) 0.0032(16)
    O8 0.0635(16) 0.0380(14) 0.095(2) -0.0049(13) 0.0196(15) 0.0039(14)
    O1 0.0393(14) 0.0691(17) 0.0689(17) -0.0031(12) 0.0090(12) 0.0105(13)
    C44 0.039(2) 0.051(2) 0.051(2) 0.0000(18) -0.0030(17) -0.0033(18)
    O3 0.0591(15) 0.0508(15) 0.0677(17) 0.0008(13) 0.0113(14) -0.0130(13)
    O4 0.0642(17) 0.0409(14) 0.104(2) -0.0070(13) 0.0282(16) 0.0030(14)
    O5 0.0396(14) 0.0793(18) 0.0827(19) -0.0116(13) 0.0027(13) 0.0030(15)
    O2 0.108(2) 0.100(2) 0.097(2) 0.0240(19) 0.056(2) -0.0096(19)
    C21 0.0404(19) 0.045(2) 0.055(2) -0.0018(17) -0.0005(17) -0.0070(19)
    C30 0.037(2) 0.051(2) 0.063(2) 0.0050(17) 0.0063(18) -0.0063(19)
    C20 0.064(3) 0.069(3) 0.057(3) 0.009(2) 0.007(2) -0.007(2)
_geom_special_details
;
All e.s.d.'s (except the e.s.d. in the dihedral angle between two l.s. planes)
are estimated using the full covariance matrix. The cell e.s.d.'s are taken
into account individually in the estimation of e.s.d.'s in distances, angles
and torsion angles; correlations between e.s.d.'s in cell parameters are only
used when they are defined by crystal symmetry. An approximate (isotropic)
treatment of cell e.s.d.'s is used for estimating e.s.d.'s involving l.s.
planes.
;
loop_
    _geom_bond_atom_site_label_1
    _geom_bond_atom_site_label_2
    _geom_bond_site_symmetry_2
    _geom_bond_distance
    _geom_bond_publ_flag
    C1 C6 . 1.367(6) ?
    C1 C2 . 1.370(6) ?
    C1 H1A . 0.9289 ?
    C2 C3 . 1.371(5) ?
    C2 H2A . 0.9297 ?
    C3 C4 . 1.384(4) ?
    C3 H3A . 0.9303 ?
    C4 C5 . 1.382(5) ?
    C4 C7 . 1.486(4) ?
    C5 C6 . 1.379(5) ?
    C5 H5A . 0.9310 ?
    C6 H6A . 0.9303 ?
    C7 O1 . 1.223(3) ?
    C7 C8 . 1.509(4) ?
    C8 C22 . 1.360(4) ?
    C8 C9 . 1.437(4) ?
    C9 C10 . 1.399(4) ?
    C9 C14 . 1.422(4) ?
    C10 C11 . 1.375(5) ?
    C10 H10A . 0.9293 ?
    C11 C12 . 1.360(5) ?
    C11 H11A . 0.9298 ?
    C12 C13 . 1.361(5) ?
    C12 H12A . 0.9309 ?
    C13 C14 . 1.408(4) ?
    C13 H13A . 0.9293 ?
    C14 C15 . 1.436(4) ?
    C15 C23 . 1.405(4) ?
    C15 C16 . 1.423(4) ?
    C16 C17 . 1.354(5) ?
    C16 H16A . 0.9299 ?
    C17 C18 . 1.378(5) ?
    C17 H17A . 0.9292 ?
    C18 C19 . 1.371(5) ?
    C18 H18A . 0.9556 ?
    C19 C23 . 1.402(4) ?
    C19 C20 . 1.455(5) ?
    C22 C23 . 1.430(4) ?
    C22 C21 . 1.471(4) ?
    O6 C43 . 1.210(4) ?
    O7 C44 . 1.376(4) ?
    O7 C43 . 1.397(4) ?
    C24 C25 . 1.376(5) ?
    C24 C29 . 1.381(6) ?
    C24 H24A . 0.9303 ?
    C25 C26 . 1.390(5) ?
    C25 H25A . 0.9298 ?
    C26 C27 . 1.376(5) ?
    C26 C30 . 1.492(5) ?
    C27 C28 . 1.379(5) ?
    C27 H27A . 0.9293 ?
    C28 C29 . 1.360(6) ?
    C28 H28A . 0.9297 ?
    C29 H29A . 0.9294 ?
    C31 C45 . 1.366(4) ?
    C31 C32 . 1.439(4) ?
    C31 C30 . 1.504(4) ?
    C32 C33 . 1.399(4) ?
    C32 C37 . 1.419(5) ?
    C33 C34 . 1.372(5) ?
    C33 H33A . 0.9308 ?
    C34 C35 . 1.381(6) ?
    C34 H34A . 0.9305 ?
    C35 C36 . 1.351(6) ?
    C35 H35A . 0.9303 ?
    C36 C37 . 1.417(5) ?
    C36 H36A . 0.9308 ?
    C37 C38 . 1.442(5) ?
    C38 C46 . 1.400(5) ?
    C38 C39 . 1.422(5) ?
    C39 C40 . 1.364(5) ?
    C39 H39A . 0.9308 ?
    C40 C41 . 1.358(5) ?
    C40 H40A . 0.9306 ?
    C41 C42 . 1.372(5) ?
    C41 H41A . 0.9312 ?
    C42 C46 . 1.406(4) ?
    C42 C43 . 1.450(5) ?
    C45 C46 . 1.433(4) ?
    C45 C44 . 1.466(4) ?
    O8 C44 . 1.197(4) ?
    O3 C20 . 1.370(4) ?
    O3 C21 . 1.380(4) ?
    O4 C21 . 1.189(4) ?
    O5 C30 . 1.226(3) ?
    O2 C20 . 1.214(4) ?
loop_
    _geom_angle_atom_site_label_1
    _geom_angle_atom_site_label_2
    _geom_angle_atom_site_label_3
    _geom_angle_site_symmetry_1
    _geom_angle_site_symmetry_3
    _geom_angle
    _geom_angle_publ_flag
    C6 C1 C2 . . 120.9(4) ?
    C6 C1 H1A . . 119.6 ?
    C2 C1 H1A . . 119.5 ?
    C1 C2 C3 . . 119.4(4) ?
    C1 C2 H2A . . 120.3 ?
    C3 C2 H2A . . 120.3 ?
    C2 C3 C4 . . 120.6(4) ?
    C2 C3 H3A . . 119.7 ?
    C4 C3 H3A . . 119.6 ?
    C5 C4 C3 . . 119.3(3) ?
    C5 C4 C7 . . 121.8(3) ?
    C3 C4 C7 . . 119.0(3) ?
    C6 C5 C4 . . 119.8(4) ?
    C6 C5 H5A . . 120.1 ?
    C4 C5 H5A . . 120.1 ?
    C1 C6 C5 . . 120.0(4) ?
    C1 C6 H6A . . 120.0 ?
    C5 C6 H6A . . 120.1 ?
    O1 C7 C4 . . 122.3(3) ?
    O1 C7 C8 . . 119.4(3) ?
    C4 C7 C8 . . 118.2(3) ?
    C22 C8 C9 . . 120.1(3) ?
    C22 C8 C7 . . 121.7(3) ?
    C9 C8 C7 . . 118.3(3) ?
    C10 C9 C14 . . 119.2(3) ?
    C10 C9 C8 . . 121.0(3) ?
    C14 C9 C8 . . 119.7(3) ?
    C11 C10 C9 . . 120.5(4) ?
    C11 C10 H10A . . 119.8 ?
    C9 C10 H10A . . 119.7 ?
    C12 C11 C10 . . 120.6(4) ?
    C12 C11 H11A . . 119.6 ?
    C10 C11 H11A . . 119.8 ?
    C11 C12 C13 . . 120.7(4) ?
    C11 C12 H12A . . 119.6 ?
    C13 C12 H12A . . 119.7 ?
    C12 C13 C14 . . 121.6(4) ?
    C12 C13 H13A . . 119.3 ?
    C14 C13 H13A . . 119.1 ?
    C13 C14 C9 . . 117.4(3) ?
    C13 C14 C15 . . 123.1(3) ?
    C9 C14 C15 . . 119.5(3) ?
    C23 C15 C16 . . 117.1(3) ?
    C23 C15 C14 . . 119.2(3) ?
    C16 C15 C14 . . 123.7(3) ?
    C17 C16 C15 . . 121.3(4) ?
    C17 C16 H16A . . 119.4 ?
    C15 C16 H16A . . 119.3 ?
    C16 C17 C18 . . 121.1(4) ?
    C16 C17 H17A . . 119.5 ?
    C18 C17 H17A . . 119.5 ?
    C19 C18 C17 . . 119.9(4) ?
    C19 C18 H18A . . 115.6 ?
    C17 C18 H18A . . 124.4 ?
    C18 C19 C23 . . 120.3(4) ?
    C18 C19 C20 . . 119.0(4) ?
    C23 C19 C20 . . 120.7(3) ?
    C8 C22 C23 . . 121.2(3) ?
    C8 C22 C21 . . 119.9(3) ?
    C23 C22 C21 . . 118.9(3) ?
    C19 C23 C15 . . 120.3(3) ?
    C19 C23 C22 . . 119.4(3) ?
    C15 C23 C22 . . 120.2(3) ?
    C44 O7 C43 . . 123.3(3) ?
    C25 C24 C29 . . 119.8(4) ?
    C25 C24 H24A . . 120.1 ?
    C29 C24 H24A . . 120.1 ?
    C24 C25 C26 . . 120.1(4) ?
    C24 C25 H25A . . 119.9 ?
    C26 C25 H25A . . 120.0 ?
    C27 C26 C25 . . 119.2(3) ?
    C27 C26 C30 . . 122.1(3) ?
    C25 C26 C30 . . 118.7(3) ?
    C26 C27 C28 . . 120.3(4) ?
    C26 C27 H27A . . 119.9 ?
    C28 C27 H27A . . 119.8 ?
    C29 C28 C27 . . 120.3(4) ?
    C29 C28 H28A . . 119.9 ?
    C27 C28 H28A . . 119.7 ?
    C28 C29 C24 . . 120.2(4) ?
    C28 C29 H29A . . 119.9 ?
    C24 C29 H29A . . 119.9 ?
    C45 C31 C32 . . 119.8(3) ?
    C45 C31 C30 . . 122.7(3) ?
    C32 C31 C30 . . 117.5(3) ?
    C33 C32 C37 . . 119.4(3) ?
    C33 C32 C31 . . 121.1(3) ?
    C37 C32 C31 . . 119.5(3) ?
    C34 C33 C32 . . 120.7(4) ?
    C34 C33 H33A . . 119.7 ?
    C32 C33 H33A . . 119.6 ?
    C33 C34 C35 . . 120.0(4) ?
    C33 C34 H34A . . 120.1 ?
    C35 C34 H34A . . 119.9 ?
    C36 C35 C34 . . 121.0(4) ?
    C36 C35 H35A . . 119.5 ?
    C34 C35 H35A . . 119.5 ?
    C35 C36 C37 . . 121.3(4) ?
    C35 C36 H36A . . 119.4 ?
    C37 C36 H36A . . 119.4 ?
    C36 C37 C32 . . 117.6(4) ?
    C36 C37 C38 . . 122.4(4) ?
    C32 C37 C38 . . 120.0(3) ?
    C46 C38 C39 . . 117.4(4) ?
    C46 C38 C37 . . 119.0(3) ?
    C39 C38 C37 . . 123.6(4) ?
    C40 C39 C38 . . 121.1(4) ?
    C40 C39 H39A . . 119.4 ?
    C38 C39 H39A . . 119.5 ?
    C41 C40 C39 . . 120.8(4) ?
    C41 C40 H40A . . 119.6 ?
    C39 C40 H40A . . 119.6 ?
    C40 C41 C42 . . 120.7(4) ?
    C40 C41 H41A . . 119.6 ?
    C42 C41 H41A . . 119.7 ?
    C41 C42 C46 . . 120.1(4) ?
    C41 C42 C43 . . 119.2(4) ?
    C46 C42 C43 . . 120.6(3) ?
    O6 C43 O7 . . 115.7(4) ?
    O6 C43 C42 . . 126.7(4) ?
    O7 C43 C42 . . 117.5(3) ?
    C31 C45 C46 . . 121.5(3) ?
    C31 C45 C44 . . 119.8(3) ?
    C46 C45 C44 . . 118.7(3) ?
    C38 C46 C42 . . 119.9(3) ?
    C38 C46 C45 . . 120.1(3) ?
    C42 C46 C45 . . 120.0(3) ?
    O8 C44 O7 . . 116.1(3) ?
    O8 C44 C45 . . 125.1(3) ?
    O7 C44 C45 . . 118.7(3) ?
    C20 O3 C21 . . 123.4(3) ?
    O4 C21 O3 . . 115.9(3) ?
    O4 C21 C22 . . 125.8(3) ?
    O3 C21 C22 . . 118.3(3) ?
    O5 C30 C26 . . 120.9(3) ?
    O5 C30 C31 . . 120.1(3) ?
    C26 C30 C31 . . 118.7(3) ?
    O2 C20 O3 . . 116.7(4) ?
    O2 C20 C19 . . 125.2(4) ?
    O3 C20 C19 . . 118.1(3) ?
data_global
_journal_date_recd_electronic     2009-11-02
_journal_date_accepted     2009-12-08
_journal_name_full     'Acta Crystallographica, Section E'
_journal_year     2010
_journal_volume     66
_journal_issue      1
_journal_page_first     o131
_journal_page_last     o131
_journal_paper_category     QO
_journal_coeditor_code     XU2667
_publ_contact_author_name     'Yan Zhang'
_publ_contact_author_address
;
School of Chemistry and Chemical Engineering
Nanjing University
Nanjing 210093
People's Republic of China
;
_publ_contact_author_email     'njuzy@nju.edu.cn'
_publ_contact_author_fax     '86-25-83685976'
_publ_contact_author_phone     '86-25-83593072'
_publ_section_title
;
10-Benzoylphenanthrene-8,9-dicarboxylic anhydride
;
loop_
    _publ_author_name
    _publ_author_address
    'Yu, Hai-Tao'
;
School of Chemistry and Chemical Engineering
Nanjing University
Nanjing 210093
People's Republic of China
;
    'Wei, Yi'
;
School of Chemistry and Chemical Engineering
Nanjing University
Nanjing 210093
People's Republic of China
;
    'Zhang, Yan'
;
School of Chemistry and Chemical Engineering
Nanjing University
Nanjing 210093
People's Republic of China
;
