# Supplementary material for: 10-Benzoyl­phenanthrene-8,9-dicarboxylic anhydride
Source: Acta Crystallogr Sect E Struct Rep Online. 2009 Dec 12;66(Pt 1):o131. doi: 10.1107/S1600536809052684 (PMC2980053; doi:10.1107/S1600536809052684)
Supplement: Supplementary file 2 [file e-66-0o131-Isup2.hkl]

# 
# h,k,l, Fc-squared, Fo-squared, sigma(Fo-squared) and status flag 
# 
data_I
_shelx_title ' y                               P21/c' 
_shelx_refln_list_code          4 
_shelx_F_calc_maximum      512.08 
_exptl_crystal_F_000      1455.82 
_reflns_d_resolution_high  0.8321 
 
loop_ 
 _symmetry_equiv_pos_as_xyz 
 'x, y, z' 
 '-x, y+1/2, -z+1/2' 
 '-x, -y, -z' 
 'x, -y-1/2, z-1/2' 
 
_cell_length_a    11.3290 
_cell_length_b    17.7670 
_cell_length_c    16.8110 
_cell_angle_alpha  90.000 
_cell_angle_beta   99.640 
_cell_angle_gamma  90.000 
 
_shelx_F_squared_multiplier     1.000 
 
loop_ 
 _refln_index_h 
 _refln_index_k 
 _refln_index_l 
 _refln_F_squared_calc 
 _refln_F_squared_meas 
 _refln_F_squared_sigma 
 _refln_observed_status 
   1   0   0       21.16       27.59      5.22 o 
   2   0   0    16103.00    18906.88    380.00 o 
   3   0   0      399.10      412.31     17.29 o 
   4   0   0       71.29       66.24      8.57 o 
   5   0   0       18.05        4.81     10.74 o 
   6   0   0     1964.17     2310.46     54.19 o 
   7   0   0       96.16      107.92     18.16 o 
   8   0   0       41.43       53.04     18.29 o 
   9   0   0      199.78      221.19     26.98 o 
  10   0   0       36.10       45.38     17.42 o 
  11   0   0       13.39       31.34     18.80 o 
  12   0   0      177.25      190.09     25.63 o 
  13   0   0       17.95       44.08     19.49 o 
   1   1   0       54.89       38.34      6.77 o 
   2   1   0     1892.61     2261.96     32.91 o 
   3   1   0      107.74      123.41     11.49 o 
   4   1   0     2387.41     2450.71     45.36 o 
   5   1   0      439.27      438.39     22.58 o 
   6   1   0       74.10       39.85     13.81 o 
   7   1   0      687.08      610.34     31.70 o 
   8   1   0      211.12      223.81     25.38 o 
   9   1   0       17.98       18.37     17.09 o 
  10   1   0        4.95        9.18     17.88 o 
  11   1   0        6.96       23.91     16.10 o 
  12   1   0       45.28        6.14     25.68 o 
  13   1   0       14.50       16.62     21.70 o 
   0   2   0    16241.99    17955.75    312.28 o 
   1   2   0      194.06      207.24     10.76 o 
   2   2   0     1068.90     1242.55     26.17 o 
   3   2   0      145.81      146.22     12.50 o 
   4   2   0       40.51       57.01      9.07 o 
   5   2   0       17.99       20.09      8.93 o 
   6   2   0      456.27      509.89     25.98 o 
   7   2   0        9.63        2.66     14.61 o 
   8   2   0      546.48      578.35     34.82 o 
   9   2   0        5.86        1.81     18.54 o 
  10   2   0       10.05       13.04     17.81 o 
  11   2   0       19.96       30.43     20.85 o 
  12   2   0       12.48        4.23     23.60 o 
  13   2   0        6.42       42.38     19.10 o 
   1   3   0      126.04      125.54     10.76 o 
   2   3   0      685.98      803.11     23.28 o 
   3   3   0      432.87      473.00     21.16 o 
   4   3   0        1.27        1.79      9.55 o 
   5   3   0      128.34      129.07     17.71 o 
   6   3   0      112.04       54.28     15.51 o 
   7   3   0      130.53       95.16     18.71 o 
   8   3   0      696.44      834.51     43.17 o 
   9   3   0      252.11      262.73     30.30 o 
  10   3   0      148.76      109.49     25.10 o 
  11   3   0       19.91       28.98     21.01 o 
  12   3   0      103.55       99.22     26.87 o 
  13   3   0        0.89       17.18     24.96 o 
   0   4   0    95148.34    89273.80    932.98 o 
   1   4   0      548.08      523.64     19.68 o 
   2   4   0      390.27      339.80     17.90 o 
   3   4   0       25.55       42.58      9.14 o 
   4   4   0     1942.41     1849.12     45.48 o 
   5   4   0       78.58       71.72     14.80 o 
   6   4   0        1.03       11.30     13.27 o 
   7   4   0        1.08        0.00     15.22 o 
   8   4   0      519.38      523.89     36.66 o 
   9   4   0        0.58        9.03     16.99 o 
  10   4   0       49.48       47.52     22.35 o 
  11   4   0       33.09        8.54     23.65 o 
  12   4   0      658.49      555.76     46.61 o 
  13   4   0        1.21        8.80     22.79 o 
   1   5   0       14.29        5.00      9.34 o 
   2   5   0      883.91      875.56     28.26 o 
   3   5   0      846.21      883.04     31.65 o 
   4   5   0      387.79      376.34     23.59 o 
   5   5   0       64.52       57.27     15.57 o 
   6   5   0       89.11       95.86     19.23 o 
   7   5   0      192.24      173.48     22.81 o 
   8   5   0       18.30       13.55     19.62 o 
   9   5   0       33.78       30.22     18.35 o 
  10   5   0        6.52       16.39     15.35 o 
  11   5   0        1.97       15.26     19.43 o 
  12   5   0       31.00        4.52     27.81 o 
  13   5   0       14.22       24.34     25.34 o 
   0   6   0     6719.45     6900.93     76.57 o 
   1   6   0     1183.91     1157.09     33.71 o 
   2   6   0     1110.37     1136.59     35.07 o 
   3   6   0     1306.90     1340.18     40.11 o 
   4   6   0      155.55      183.33     18.18 o 
   5   6   0      783.31      822.64     35.85 o 
   6   6   0      478.54      533.42     33.72 o 
   7   6   0        1.92        8.01     15.15 o 
   8   6   0      168.88      201.37     27.77 o 
   9   6   0        0.12       11.75     19.13 o 
  10   6   0       30.75        8.41     23.66 o 
  11   6   0        0.39        8.92     24.26 o 
  12   6   0      108.56      114.51     28.28 o 
   1   7   0     1574.39     1526.63     42.42 o 
   2   7   0      274.39      276.47     21.02 o 
   3   7   0      547.54      552.67     27.79 o 
   4   7   0       55.46       72.79     15.16 o 
   5   7   0     1240.15     1258.99     48.31 o 
   6   7   0        3.34        2.93     16.16 o 
   7   7   0       10.10       45.71     17.36 o 
   8   7   0      350.78      433.10     36.61 o 
   9   7   0       13.18       26.78     16.84 o 
  10   7   0       56.81       43.93     24.35 o 
  11   7   0       12.31        2.24     24.07 o 
  12   7   0        1.91       23.45     26.38 o 
   0   8   0     2440.29     2269.94     53.37 o 
   1   8   0       32.81       18.04     15.24 o 
   2   8   0      477.24      503.08     29.14 o 
   3   8   0       62.99       65.08     16.28 o 
   4   8   0      304.53      382.32     27.31 o 
   5   8   0      353.08      352.87     30.28 o 
   6   8   0      410.58      401.01     32.58 o 
   7   8   0        0.79        1.75     16.93 o 
   8   8   0        4.01        2.01     19.18 o 
   9   8   0       74.90       70.85     26.95 o 
  10   8   0      100.53       70.84     29.19 o 
  11   8   0       29.43       52.20     23.75 o 
  12   8   0       60.69       61.60     29.24 o 
   1   9   0      109.50      118.15     16.27 o 
   2   9   0      862.74      837.72     37.17 o 
   3   9   0      440.12      421.12     31.50 o 
   4   9   0       76.39       61.95     15.48 o 
   5   9   0       33.16       75.88     15.66 o 
   6   9   0      193.97      212.20     25.03 o 
   7   9   0       61.18       72.59     22.63 o 
   8   9   0       71.45       78.85     26.18 o 
   9   9   0       79.78       24.50     28.96 o 
  10   9   0      616.27      667.71     47.63 o 
  11   9   0       54.80       24.28     29.42 o 
  12   9   0        0.76       23.91     21.72 o 
   0  10   0      549.88      561.13     30.94 o 
   1  10   0      205.59      169.34     21.89 o 
   2  10   0       54.55       57.69     15.86 o 
   3  10   0       51.65       50.94     14.95 o 
   4  10   0      331.81      287.45     27.95 o 
   5  10   0      566.71      540.89     36.54 o 
   6  10   0        9.03        7.48     17.95 o 
   7  10   0      220.55      226.45     30.67 o 
   8  10   0      117.74      146.33     26.21 o 
   9  10   0       96.59      107.17     31.10 o 
  10  10   0     1257.74     1275.60     66.65 o 
  11  10   0        1.47        7.49     26.07 o 
   1  11   0      116.02      102.66     21.44 o 
   2  11   0      565.33      585.05     34.63 o 
   3  11   0       56.15       51.12     15.22 o 
   4  11   0      245.39      229.98     25.52 o 
   5  11   0      475.35      441.08     37.78 o 
   6  11   0      164.90      196.46     28.45 o 
   7  11   0       74.04      109.03     27.11 o 
   8  11   0       15.69       32.14     28.70 o 
   9  11   0      152.41      151.92     32.75 o 
  10  11   0      322.29      293.79     40.31 o 
  11  11   0        0.16       17.43     25.91 o 
   0  12   0      119.06      106.28     20.25 o 
   1  12   0       75.18       84.34     19.50 o 
   2  12   0      636.95      666.77     38.10 o 
   3  12   0       25.32        5.16     18.82 o 
   4  12   0      480.18      423.90     36.08 o 
   5  12   0      579.58      593.27     42.85 o 
   6  12   0       21.42       54.94     22.70 o 
   7  12   0       22.09       29.30     24.91 o 
   8  12   0       94.11       95.48     30.12 o 
   9  12   0      203.36      186.67     39.82 o 
  10  12   0      226.92      190.27     38.10 o 
  11  12   0        2.94       25.95     25.95 o 
   1  13   0      194.50      203.08     28.63 o 
   2  13   0      956.95     1027.09     51.72 o 
   3  13   0        3.55        1.81     17.20 o 
   4  13   0      691.31      533.47     44.35 o 
   5  13   0      470.12      490.54     43.51 o 
   6  13   0      207.05      192.26     36.44 o 
   7  13   0      962.55     1047.48     60.54 o 
   8  13   0        4.38        9.78     27.94 o 
   9  13   0       19.34       35.71     22.75 o 
  10  13   0       22.60       22.95     23.92 o 
   0  14   0      555.21      567.25     38.62 o 
   1  14   0       10.49        3.85     20.40 o 
   2  14   0      837.68      913.75     52.48 o 
   3  14   0       55.02      103.26     25.13 o 
   4  14   0      797.80      795.77     53.21 o 
   5  14   0     1285.77     1244.42     64.68 o 
   6  14   0       35.52       49.36     26.58 o 
   7  14   0      172.86      164.87     34.11 o 
   8  14   0        1.45       12.80     25.07 o 
   9  14   0        4.86       20.71     24.80 o 
  10  14   0       39.87       48.77     25.90 o 
   1  15   0       13.98        2.05     17.80 o 
   2  15   0      419.75      349.58     40.90 o 
   3  15   0        3.93       19.48     19.48 o 
   4  15   0      250.47      231.99     40.92 o 
   5  15   0      480.76      378.86     41.97 o 
   6  15   0       40.41       90.85     26.86 o 
   7  15   0       10.84       22.95     22.12 o 
   8  15   0       10.65        7.89     23.40 o 
   9  15   0       10.23       18.32     21.25 o 
   0  16   0      162.37      216.80     29.62 o 
   1  16   0       91.51       64.44     25.20 o 
   2  16   0      154.67      165.65     27.71 o 
   3  16   0        4.39        2.32     22.84 o 
   4  16   0      321.26      307.56     37.41 o 
   5  16   0       94.80       31.79     28.38 o 
   6  16   0       42.76       48.15     23.24 o 
   7  16   0        0.59       41.49     19.68 o 
   8  16   0        5.85       20.80     24.31 o 
   1  17   0       11.02       13.66     20.91 o 
   2  17   0      188.24      218.05     32.55 o 
   3  17   0       45.83       50.24     24.42 o 
   4  17   0      255.38      245.86     32.30 o 
   5  17   0        5.28       20.23     20.78 o 
   6  17   0        7.42       28.34     21.73 o 
   7  17   0       30.16       52.27     23.48 o 
   8  17   0        1.78        5.18     22.59 o 
   0  18   0        6.80       26.09     17.12 o 
   1  18   0       29.32       28.20     20.95 o 
   2  18   0        0.10       23.49     23.49 o 
   3  18   0        0.10       14.81     23.44 o 
   4  18   0       25.32       22.63     22.63 o 
   5  18   0       22.63       22.61     22.61 o 
   6  18   0       22.21       72.78     21.76 o 
   7  18   0        0.01        5.19     20.30 o 
   1  19   0       20.07        4.85     20.95 o 
   2  19   0       10.72       12.31     19.74 o 
   3  19   0        4.70       21.16     21.16 o 
   4  19   0        0.01       10.28     19.32 o 
   5  19   0       12.02        7.79     20.44 o 
   6  19   0        0.14        0.00     25.07 o 
   0  20   0       68.07       24.64     24.64 o 
   1  20   0       11.19       14.58     21.52 o 
   2  20   0        5.77       22.52     22.52 o 
   3  20   0        0.77        2.37     18.28 o 
   4  20   0       20.59       42.72     20.20 o 
   1  21   0       50.70       78.84     23.06 o 
   2  21   0       17.46       16.89     20.62 o 
 -13   1   1       85.92       85.96     26.71 o 
 -12   1   1       78.69       68.30     26.53 o 
 -11   1   1        3.38       10.90     20.50 o 
 -10   1   1       38.19       27.11     23.42 o 
  -9   1   1       18.88       13.10     18.34 o 
  -8   1   1      598.02      676.66     35.57 o 
  -7   1   1      107.07       94.29     15.58 o 
  -6   1   1       30.96       20.66     11.14 o 
  -5   1   1        1.11        7.27      8.39 o 
  -4   1   1     6449.89     7236.43     74.47 o 
  -3   1   1      459.50      493.28     18.59 o 
  -2   1   1     1764.67     1735.18     27.98 o 
  -1   1   1      138.35      126.91      7.49 o 
   0   1   1    12941.85    12142.37    180.61 o 
   1   1   1       12.99       14.71      6.16 o 
   2   1   1    33560.50    34538.81    536.02 o 
   3   1   1      369.79      332.41     16.96 o 
   4   1   1     2086.54     2045.20     42.82 o 
   5   1   1       77.24       85.09     12.60 o 
   6   1   1      641.49      801.18     33.91 o 
   7   1   1      201.13      216.84     22.56 o 
   8   1   1      383.20      444.83     31.96 o 
   9   1   1      129.56       92.45     22.99 o 
  10   1   1       94.62       58.32     21.19 o 
  11   1   1        0.92        2.12     19.34 o 
  12   1   1        1.36       54.16     16.46 o 
  13   1   1       33.34       16.44     19.69 o 
 -13   2   1       93.29      103.15     34.21 o 
 -12   2   1      469.52      618.45     48.68 o 
 -11   2   1        0.57        4.62     20.64 o 
 -10   2   1       82.91       58.80     21.46 o 
  -9   2   1        3.59        5.18     17.36 o 
  -8   2   1     2111.67     2149.06     62.32 o 
  -7   2   1       90.95       55.50     16.93 o 
  -6   2   1      641.40      675.29     30.49 o 
  -5   2   1       73.44       64.67     12.76 o 
  -4   2   1     1626.31     1595.13     38.37 o 
  -3   2   1        3.91        4.60      5.83 o 
  -2   2   1      933.85      855.86     27.02 o 
  -1   2   1        1.59       19.15      5.82 o 
   0   2   1    10388.36    10334.31    168.58 o 
   1   2   1       60.97       53.86      7.60 o 
   2   2   1    21431.83    21256.05    438.37 o 
   3   2   1       56.05       43.51      9.47 o 
   4   2   1     1205.39     1387.66     36.06 o 
   5   2   1       12.39       12.70     10.21 o 
   6   2   1      447.85      430.77     25.74 o 
   7   2   1       11.39        5.35     16.85 o 
   8   2   1     1857.04     1940.85     60.53 o 
   9   2   1       13.13        0.00     16.35 o 
  10   2   1       98.05       97.64     20.63 o 
  11   2   1        4.72       20.54     21.02 o 
  12   2   1       90.34       57.44     25.31 o 
  13   2   1        0.18       27.43     21.40 o 
 -13   3   1       66.24       70.99     30.55 o 
 -12   3   1       22.60       21.04     24.47 o 
 -11   3   1      199.56      207.85     32.11 o 
 -10   3   1        0.77       22.37     22.37 o 
  -9   3   1        0.03        1.82     16.62 o 
  -8   3   1       47.51       60.29     14.16 o 
  -7   3   1       13.88       20.99     13.81 o 
  -6   3   1       25.60       38.77     13.82 o 
  -5   3   1        7.33        9.78      9.50 o 
  -4   3   1     1153.85     1132.41     33.44 o 
  -3   3   1      485.90      460.12     20.46 o 
  -2   3   1     1155.66     1129.72     27.33 o 
  -1   3   1        1.28        4.35      6.69 o 
   0   3   1    13539.09    12575.62    218.06 o 
   1   3   1       16.48        7.49      7.49 o 
   2   3   1     2555.68     2449.00     39.47 o 
   3   3   1       91.96       87.14     12.74 o 
   4   3   1      368.24      443.54     22.54 o 
   5   3   1      207.72      205.69     19.71 o 
   6   3   1     1597.12     1691.48     50.19 o 
   7   3   1      127.46      125.62     20.49 o 
   8   3   1     1224.29     1240.25     49.57 o 
   9   3   1       10.37       15.97     19.12 o 
  10   3   1      149.86      137.17     25.15 o 
  11   3   1      103.70       82.05     25.58 o 
  12   3   1        1.39       17.35     18.01 o 
  13   3   1       43.56       25.75     24.18 o 
 -13   4   1        3.50        6.94     26.01 o 
 -12   4   1      265.10      294.00     38.96 o 
 -11   4   1       67.76       77.24     27.91 o 
 -10   4   1       13.26       33.47     20.34 o 
  -9   4   1       12.47       16.03     16.56 o 
  -8   4   1       37.83       50.13     18.13 o 
  -7   4   1      605.99      496.53     32.99 o 
  -6   4   1        5.82        8.54     13.49 o 
  -5   4   1       98.95       95.12     14.12 o 
  -4   4   1     1713.02     1748.99     43.47 o 
  -3   4   1        0.01        0.91      6.99 o 
  -2   4   1      936.21      952.24     27.20 o 
  -1   4   1     5655.43     5741.24     58.96 o 
   0   4   1      850.41      904.12     16.36 o 
   1   4   1      153.17      129.63     11.20 o 
   2   4   1    12034.21    11738.49     90.27 o 
   3   4   1       40.46       22.90     10.41 o 
   4   4   1       60.27       58.40     12.08 o 
   5   4   1       84.15       90.66     14.88 o 
   6   4   1      218.63      217.80     22.08 o 
   7   4   1       87.29       81.82     18.54 o 
   8   4   1      433.01      446.31     35.55 o 
   9   4   1       85.01       80.62     23.53 o 
  10   4   1        0.02        4.10     18.69 o 
  11   4   1       53.87       44.91     22.57 o 
  12   4   1       40.60       57.37     25.01 o 
  13   4   1       62.76       56.49     24.02 o 
 -13   5   1       51.59       43.91     26.60 o 
 -12   5   1       38.46       57.17     23.80 o 
 -11   5   1        3.46        6.48     18.18 o 
 -10   5   1      190.26      162.01     26.74 o 
  -9   5   1       12.12        7.46     17.32 o 
  -8   5   1      786.91      794.41     44.20 o 
  -7   5   1      526.95      490.63     33.00 o 
  -6   5   1       43.58       50.01     15.09 o 
  -5   5   1      376.47      411.15     24.80 o 
  -4   5   1     4252.32     4180.93     66.46 o 
  -3   5   1       31.30       37.74     10.87 o 
  -2   5   1      365.27      400.76     19.31 o 
  -1   5   1       60.56       43.26     10.50 o 
   0   5   1      414.34      391.75     12.93 o 
   1   5   1      855.42      764.90     25.51 o 
   2   5   1     8822.11     8916.64     84.48 o 
   3   5   1        0.96        2.69      8.95 o 
   4   5   1       13.22       19.16      8.71 o 
   5   5   1      130.05      123.97     18.47 o 
   6   5   1      316.37      295.71     25.48 o 
   7   5   1      471.22      450.35     33.19 o 
   8   5   1        5.34        6.82     18.00 o 
   9   5   1      106.03      123.17     22.71 o 
  10   5   1       32.32        4.13     22.19 o 
  11   5   1       22.10       10.98     21.46 o 
  12   5   1        3.55        4.46     20.77 o 
 -12   6   1        0.28        9.29     21.12 o 
 -11   6   1       12.79       49.24     22.50 o 
 -10   6   1       80.34       81.80     23.34 o 
  -9   6   1       38.24        7.56     20.81 o 
  -8   6   1        8.38       20.66     20.66 o 
  -7   6   1      251.24      270.25     26.83 o 
  -6   6   1     3800.37     3811.87     80.74 o 
  -5   6   1      132.88      117.21     17.56 o 
  -4   6   1     3924.68     4270.54     69.94 o 
  -3   6   1       14.21       46.62     10.22 o 
  -2   6   1     6864.67     7318.03     81.17 o 
  -1   6   1       97.83      124.77     12.48 o 
   0   6   1     1954.96     1839.31     28.24 o 
   1   6   1       50.98       49.99      9.94 o 
   2   6   1     5732.73     5804.86     73.60 o 
   3   6   1      203.70      246.94     20.62 o 
   4   6   1        1.57        0.00     11.43 o 
   5   6   1      614.03      584.39     30.53 o 
   6   6   1     1203.58     1214.81     47.18 o 
   7   6   1      198.75      171.02     25.27 o 
   8   6   1      177.03      198.32     28.76 o 
   9   6   1       26.58       55.39     18.64 o 
  10   6   1       11.39        8.57     20.53 o 
  11   6   1       14.71       20.30     20.30 o 
  12   6   1       81.04       89.15     25.85 o 
 -12   7   1        0.38        2.32     22.43 o 
 -11   7   1        5.52        2.26     22.07 o 
 -10   7   1        5.82        2.12     20.64 o 
  -9   7   1        0.47       18.06     16.70 o 
  -8   7   1      279.62      309.05     31.61 o 
  -7   7   1        1.62        1.70     15.61 o 
  -6   7   1     2441.42     2347.20     65.49 o 
  -5   7   1      133.24      152.15     19.49 o 
  -4   7   1      501.81      580.55     30.71 o 
  -3   7   1       35.09       34.82     11.71 o 
  -2   7   1     6958.55     7341.12     87.15 o 
  -1   7   1      951.33     1019.95     33.21 o 
   0   7   1     3208.71     3048.25     39.31 o 
   1   7   1      853.33      863.67     32.24 o 
   2   7   1     4604.52     4965.93     72.36 o 
   3   7   1      303.17      241.87     21.88 o 
   4   7   1      211.32      218.28     22.45 o 
   5   7   1      407.39      428.65     29.16 o 
   6   7   1      737.28      737.24     40.08 o 
   7   7   1       39.76       64.39     18.23 o 
   8   7   1       66.72       77.05     21.01 o 
   9   7   1       45.66       55.68     19.10 o 
  10   7   1       10.08       24.32     19.36 o 
  11   7   1       26.37       57.78     24.24 o 
  12   7   1        0.28       16.18     23.49 o 
 -12   8   1        0.53        7.35     21.83 o 
 -11   8   1       53.95       50.00     20.60 o 
 -10   8   1        7.40       15.99     24.78 o 
  -9   8   1       38.01        6.37     25.74 o 
  -8   8   1       59.15       63.79     19.28 o 
  -7   8   1       14.96       19.29     19.57 o 
  -6   8   1      162.83      178.71     20.96 o 
  -5   8   1       46.93       42.63     17.35 o 
  -4   8   1      343.60      399.29     27.04 o 
  -3   8   1       26.64       17.72     11.12 o 
  -2   8   1     3948.53     4409.02     72.45 o 
  -1   8   1     1981.67     1987.92     49.65 o 
   0   8   1       46.83       60.86      8.60 o 
   1   8   1       59.68       34.73     14.63 o 
   2   8   1     7185.79     7544.35     94.02 o 
   3   8   1      239.95      214.37     20.45 o 
   4   8   1       68.68       87.24     13.11 o 
   5   8   1       22.52       24.77     14.75 o 
   6   8   1        4.60        8.17     14.89 o 
   7   8   1      187.90      195.06     28.27 o 
   8   8   1       19.26       15.86     19.83 o 
   9   8   1        0.21        4.40     16.23 o 
  10   8   1       45.58       52.73     24.93 o 
  11   8   1      124.54      156.46     32.22 o 
  12   8   1       64.92       56.56     27.63 o 
 -12   9   1       18.69        2.50     26.82 o 
 -11   9   1        8.07       39.11     23.81 o 
 -10   9   1      109.57      108.66     30.51 o 
  -9   9   1       73.38      120.08     25.97 o 
  -8   9   1       11.31       14.34     24.09 o 
  -7   9   1       15.08       16.91     17.49 o 
  -6   9   1       20.65       10.32     18.57 o 
  -5   9   1      192.69      147.05     23.17 o 
  -4   9   1       71.71       67.92     17.05 o 
  -3   9   1        0.72       10.55     12.65 o 
  -2   9   1     1173.47     1256.95     45.10 o 
  -1   9   1        1.05       10.62     10.62 o 
   0   9   1       18.91        8.81      8.96 o 
   1   9   1     2100.67     2200.00     57.01 o 
   2   9   1     5373.71     5427.05     86.38 o 
   3   9   1       85.69      110.47     19.32 o 
   4   9   1      302.53      311.44     24.30 o 
   5   9   1       34.05       65.25     18.17 o 
   6   9   1      259.89      222.39     27.76 o 
   7   9   1       99.92      126.81     22.16 o 
   8   9   1        6.53        8.28     17.41 o 
   9   9   1       68.28       69.86     29.82 o 
  10   9   1        0.30        7.07     28.04 o 
  11   9   1       64.65       50.84     30.01 o 
  12   9   1      142.91       92.87     32.32 o 
 -11  10   1        1.13       10.20     26.37 o 
 -10  10   1      265.85      299.73     40.41 o 
  -9  10   1       39.39       23.30     24.14 o 
  -8  10   1     1271.38     1304.91     68.00 o 
  -7  10   1       76.22       56.00     25.35 o 
  -6  10   1      259.96      275.66     30.10 o 
  -5  10   1      115.79      107.73     21.31 o 
  -4  10   1        0.06        9.35     13.57 o 
  -3  10   1        2.64        9.98      7.26 o 
  -2  10   1       96.64      103.33     17.58 o 
  -1  10   1      525.49      496.57     30.56 o 
   0  10   1     1120.41     1110.90     30.66 o 
   1  10   1      133.60      147.69     18.77 o 
   2  10   1       74.27       52.49     15.47 o 
   3  10   1      125.50      110.02     17.27 o 
   4  10   1      113.71       99.69     20.85 o 
   5  10   1       30.70        8.71     16.23 o 
   6  10   1      154.98      139.10     26.52 o 
   7  10   1       10.31       22.02     22.02 o 
   8  10   1       12.41       26.38     17.78 o 
   9  10   1       14.93       16.29     24.57 o 
  10  10   1       46.63       43.98     30.45 o 
  11  10   1        2.10        7.40     28.14 o 
 -11  11   1        5.42       13.01     26.01 o 
 -10  11   1       70.12       40.71     25.55 o 
  -9  11   1      123.09      102.52     33.43 o 
  -8  11   1     2375.28     2598.78     90.43 o 
  -7  11   1       63.77       70.70     25.55 o 
  -6  11   1      466.12      507.01     39.69 o 
  -5  11   1       45.62       64.18     19.38 o 
  -4  11   1      138.90      133.97     20.36 o 
  -3  11   1       27.06        3.04     16.73 o 
  -2  11   1      290.12      315.39     26.73 o 
  -1  11   1       26.30       14.54     14.23 o 
   0  11   1       91.06      100.91     13.09 o 
   1  11   1      402.73      413.74     29.03 o 
   2  11   1      297.23      284.98     23.69 o 
   3  11   1      101.20      112.85     18.25 o 
   4  11   1       59.29       41.31     20.65 o 
   5  11   1      202.37      162.02     28.42 o 
   6  11   1      288.91      287.77     34.44 o 
   7  11   1      103.81      121.33     25.63 o 
   8  11   1      124.95      104.28     30.94 o 
   9  11   1        3.26        7.41     25.78 o 
  10  11   1       30.73       17.46     30.81 o 
  11  11   1       19.00       50.10     27.03 o 
 -11  12   1        8.02        5.28     25.19 o 
 -10  12   1      162.16      157.13     29.43 o 
  -9  12   1        1.71       26.55     26.55 o 
  -8  12   1      342.92      404.83     42.75 o 
  -7  12   1      248.02      319.04     35.49 o 
  -6  12   1       10.59        4.24     23.59 o 
  -5  12   1      537.54      604.11     45.11 o 
  -4  12   1      320.22      333.21     33.62 o 
  -3  12   1      444.35      415.08     34.54 o 
  -2  12   1      469.57      504.18     34.75 o 
  -1  12   1      420.30      389.67     31.54 o 
   0  12   1      252.33      242.34     18.72 o 
   1  12   1      372.96      333.73     27.21 o 
   2  12   1       29.12       36.80     15.81 o 
   3  12   1       88.14       84.46     20.12 o 
   4  12   1      167.01      213.55     28.03 o 
   5  12   1      130.65      108.20     26.37 o 
   6  12   1       24.62       12.88     20.98 o 
   7  12   1       10.59       32.03     22.63 o 
   8  12   1       95.76      130.60     30.16 o 
   9  12   1       44.76        7.57     27.33 o 
  10  12   1      332.60      452.39     41.70 o 
 -10  13   1       17.42       64.31     21.87 o 
  -9  13   1       31.75       47.46     25.94 o 
  -8  13   1      141.37       96.55     32.67 o 
  -7  13   1      205.91      210.21     33.36 o 
  -6  13   1      165.73      181.81     32.12 o 
  -5  13   1      266.76      260.54     34.55 o 
  -4  13   1       11.73       38.35     20.56 o 
  -3  13   1        5.92        1.83     18.70 o 
  -2  13   1      511.33      578.26     38.18 o 
  -1  13   1      442.51      422.75     37.93 o 
   0  13   1      350.33      307.24     22.01 o 
   1  13   1       85.89      100.79     21.73 o 
   2  13   1      100.63      126.10     22.49 o 
   3  13   1      408.37      377.04     35.97 o 
   4  13   1       12.94       20.09     21.31 o 
   5  13   1        3.77        0.00     24.21 o 
   6  13   1      829.62      824.64     55.52 o 
   7  13   1       77.98       62.65     29.15 o 
   8  13   1        0.53       22.72     23.57 o 
   9  13   1       10.42       36.27     22.24 o 
  10  13   1       12.68        7.79     28.72 o 
 -10  14   1        2.86       21.68     24.42 o 
  -9  14   1        0.26       24.58     23.50 o 
  -8  14   1        8.87       37.07     23.66 o 
  -7  14   1       57.03       63.50     28.65 o 
  -6  14   1      215.02      253.79     36.82 o 
  -5  14   1      116.47      164.87     31.14 o 
  -4  14   1      370.38      330.06     38.96 o 
  -3  14   1      171.05      206.66     29.43 o 
  -2  14   1      168.11      224.40     29.91 o 
  -1  14   1      895.59      833.58     49.09 o 
   0  14   1      441.79      424.49     24.38 o 
   1  14   1       90.51       38.45     23.13 o 
   2  14   1        3.33       22.39     22.39 o 
   3  14   1      310.82      245.82     32.78 o 
   4  14   1     1271.94     1134.78     58.15 o 
   5  14   1       20.83       25.22     25.53 o 
   6  14   1      545.80      554.95     48.12 o 
   7  14   1      530.90      562.37     47.32 o 
   8  14   1       29.53       44.14     23.58 o 
   9  14   1       25.63       44.62     23.08 o 
  -9  15   1        1.41       19.35     24.58 o 
  -8  15   1       42.47       30.09     33.98 o 
  -7  15   1        2.21       18.59     26.16 o 
  -6  15   1      243.65      270.33     38.49 o 
  -5  15   1       16.72       31.50     27.57 o 
  -4  15   1      100.97      109.17     23.48 o 
  -3  15   1      469.78      487.85     42.40 o 
  -2  15   1      169.71      148.25     29.46 o 
  -1  15   1       63.38       29.23     22.00 o 
   0  15   1        9.36       16.37     16.37 o 
   1  15   1       48.28       76.49     23.82 o 
   2  15   1        8.89        0.00     18.89 o 
   3  15   1      356.38      316.38     42.36 o 
   4  15   1     1000.29     1022.41     59.26 o 
   5  15   1       17.41       50.59     22.49 o 
   6  15   1      399.32      444.49     44.01 o 
   7  15   1      153.39      178.94     35.23 o 
   8  15   1        0.94       29.16     22.27 o 
   9  15   1        0.11        7.85     22.82 o 
  -8  16   1        0.46       19.64     20.72 o 
  -7  16   1        0.19       13.59     26.31 o 
  -6  16   1        9.82       40.05     26.61 o 
  -5  16   1        7.58        2.68     22.95 o 
  -4  16   1       28.35       41.82     24.08 o 
  -3  16   1      380.30      353.99     38.89 o 
  -2  16   1      141.45      135.77     31.84 o 
  -1  16   1       10.11        4.46     20.25 o 
   0  16   1       21.51        0.43     30.85 o 
   1  16   1       31.07       51.00     20.22 o 
   2  16   1      117.29      104.44     25.37 o 
   3  16   1      190.56      208.75     33.37 o 
   4  16   1        3.31       26.99     26.99 o 
   5  16   1        7.04       24.85     24.85 o 
   6  16   1      136.00      142.85     29.80 o 
   7  16   1       13.12       18.60     22.63 o 
   8  16   1        1.68       29.36     21.52 o 
  -8  17   1       10.54       22.54     28.95 o 
  -7  17   1       29.62       75.64     22.31 o 
  -6  17   1       23.46       38.52     23.78 o 
  -5  17   1        0.35        0.00     22.64 o 
  -4  17   1        7.55       20.89     28.24 o 
  -3  17   1       36.47        5.02     21.56 o 
  -2  17   1      212.52      207.06     28.86 o 
  -1  17   1        0.06       28.61     22.48 o 
   0  17   1        7.26        5.78     14.33 o 
   1  17   1       16.76       11.73     22.32 o 
   2  17   1       17.17       28.77     20.44 o 
   3  17   1      130.76      226.22     31.05 o 
   4  17   1       45.34       10.25     25.34 o 
   5  17   1       24.53       33.77     20.37 o 
   6  17   1        0.46        8.09     22.12 o 
   7  17   1       39.88       91.01     25.89 o 
  -7  18   1        1.16        8.51     25.25 o 
  -6  18   1        5.95       27.87     18.93 o 
  -5  18   1       42.88       38.53     23.73 o 
  -4  18   1        7.14       24.15     20.18 o 
  -3  18   1      100.70       91.58     29.19 o 
  -2  18   1       19.24       22.87     25.44 o 
  -1  18   1       47.33       49.86     22.95 o 
   0  18   1       10.09       13.96     13.96 o 
   1  18   1        4.34       14.66     21.55 o 
   2  18   1        3.49        7.50     22.49 o 
   3  18   1       36.50       20.47     21.85 o 
   4  18   1       52.32       67.67     25.65 o 
   5  18   1        0.01       26.06     26.06 o 
   6  18   1        6.70       13.26     22.71 o 
   7  18   1        7.39       21.11     21.84 o 
  -6  19   1       12.97        8.39     30.26 o 
  -5  19   1        8.61       16.66     21.42 o 
  -4  19   1        0.33       21.93     24.90 o 
  -3  19   1        7.84       13.41     27.90 o 
  -2  19   1        8.06       21.07     18.61 o 
  -1  19   1        0.46       22.79     22.79 o 
   0  19   1       10.74       21.65     15.63 o 
   1  19   1        2.86       17.38     17.38 o 
   2  19   1        6.83        7.66     22.99 o 
   3  19   1        9.43        0.00     19.95 o 
   4  19   1        0.05       28.86     22.94 o 
   5  19   1       22.58       21.20     21.95 o 
  -4  20   1       10.68       16.46     26.84 o 
  -3  20   1       14.65       16.21     27.25 o 
  -2  20   1        1.35       22.96     22.96 o 
  -1  20   1       10.26       20.73     21.49 o 
   0  20   1        1.60       39.34     16.58 o 
   1  20   1        0.80        4.94     21.75 o 
   2  20   1        0.09       12.86     21.52 o 
   3  20   1       10.90       10.28     18.61 o 
   4  20   1        0.85        2.63     24.62 o 
  -2  21   1       65.68       34.08     27.41 o 
  -1  21   1       17.74       33.38     23.67 o 
   0  21   1        0.84       23.33     14.22 o 
   1  21   1       13.42       22.29     19.80 o 
   2  21   1       88.50       32.70     30.20 o 
 -13   0   2       50.36       65.70     29.57 o 
 -12   0   2        0.00        8.27     28.96 o 
 -11   0   2      181.28      258.06     33.11 o 
 -10   0   2        3.24       29.28     16.65 o 
  -9   0   2       69.27       79.45     21.35 o 
  -8   0   2     1092.89     1202.05     49.31 o 
  -7   0   2      568.61      524.62     31.37 o 
  -6   0   2      945.11      782.34     33.89 o 
  -5   0   2       39.18       40.39      9.65 o 
  -4   0   2     4019.87     4225.14     61.26 o 
  -3   0   2      170.96      170.23     13.02 o 
  -2   0   2    92584.08    90020.77    885.33 o 
  -1   0   2        0.00        8.57      6.34 o 
   0   0   2    49262.66    49546.76    374.15 o 
   1   0   2       34.77       49.29     10.07 o 
   2   0   2     6643.53     7660.80     66.70 o 
   3   0   2     7658.54     8366.96     79.52 o 
   4   0   2      319.35      322.81     21.09 o 
   5   0   2       29.28       31.36     12.19 o 
   6   0   2     2016.70     2498.82     59.36 o 
   7   0   2        0.12        2.77     13.29 o 
   8   0   2       46.74       68.92     18.99 o 
   9   0   2       63.95       25.13     19.83 o 
  10   0   2      194.03      164.98     29.28 o 
  11   0   2       19.47        2.16     19.70 o 
  12   0   2       10.41       17.16     19.37 o 
  13   0   2       16.91       31.74     19.16 o 
 -13   1   2       46.32       25.49     25.94 o 
 -12   1   2      121.69      183.39     29.64 o 
 -11   1   2       15.43       31.87     19.80 o 
 -10   1   2        4.60       19.40     19.40 o 
  -9   1   2        0.11       16.78     16.78 o 
  -8   1   2      163.16      141.05     20.49 o 
  -7   1   2        1.38        6.61     12.69 o 
  -6   1   2     1626.23     1764.36     48.37 o 
  -5   1   2       39.37       52.08     10.59 o 
  -4   1   2     1269.68     1241.94     33.53 o 
  -3   1   2       12.75       23.42      7.18 o 
  -2   1   2     5826.99     5912.58     54.82 o 
  -1   1   2      286.75      281.56     11.98 o 
   0   1   2      516.04      600.85     16.40 o 
   1   1   2       11.48        2.49      8.18 o 
   2   1   2      957.11     1144.01     27.87 o 
   3   1   2      715.18      830.82     27.25 o 
   4   1   2    12395.44    13387.95    111.68 o 
   5   1   2        6.48        3.20     10.76 o 
   6   1   2      303.98      368.68     25.47 o 
   7   1   2        0.06       11.35     12.73 o 
   8   1   2        2.42       11.37     13.00 o 
   9   1   2        5.39        7.11     15.01 o 
  10   1   2      190.11      158.35     29.34 o 
  11   1   2        4.89        4.05     19.51 o 
  12   1   2        0.33        8.48     21.07 o 
  13   1   2        8.95        8.38     22.64 o 
 -13   2   2       66.16       52.65     24.92 o 
 -12   2   2        8.92       26.81     26.81 o 
 -11   2   2        0.30       10.47     22.19 o 
 -10   2   2       13.41        1.83     22.28 o 
  -9   2   2      175.63      159.86     25.03 o 
  -8   2   2      457.42      403.87     32.98 o 
  -7   2   2        0.04        0.00     14.26 o 
  -6   2   2     4238.44     4370.95     75.28 o 
  -5   2   2      220.31      225.92     17.42 o 
  -4   2   2      108.59      113.04     13.26 o 
  -3   2   2      171.73      184.37     13.18 o 
  -2   2   2     3409.01     3533.63     43.80 o 
  -1   2   2       60.45       47.39      7.47 o 
   0   2   2     8044.00     6785.17   4102.78 o 
   1   2   2      802.78      890.58     21.15 o 
   2   2   2     1339.27     1341.17     29.47 o 
   3   2   2      468.25      462.06     20.74 o 
   4   2   2      522.12      536.61     24.96 o 
   5   2   2        8.72       11.59     10.17 o 
   6   2   2      162.75      147.03     17.76 o 
   7   2   2      116.87      121.62     18.58 o 
   8   2   2        0.02       14.52     17.75 o 
   9   2   2       32.70       48.60     17.34 o 
  10   2   2       83.08       65.04     25.30 o 
  11   2   2        7.07       10.50     17.65 o 
  12   2   2        1.50       19.40     22.66 o 
  13   2   2       19.43       25.18     19.27 o 
 -13   3   2       64.17       53.57     21.62 o 
 -12   3   2      131.69      143.65     28.16 o 
 -11   3   2       15.30        8.15     21.82 o 
 -10   3   2       42.85       81.38     20.35 o 
  -9   3   2        1.86       12.16     17.71 o 
  -8   3   2      858.37      868.01     40.93 o 
  -7   3   2       11.77       21.80     11.32 o 
  -6   3   2     3203.67     3416.91     69.04 o 
  -5   3   2        0.70        3.15      9.45 o 
  -4   3   2       72.97       67.27     11.75 o 
  -3   3   2       10.77       12.73      8.49 o 
  -2   3   2     7166.04     7467.73     67.08 o 
  -1   3   2     1030.07      956.64     22.72 o 
   0   3   2     3793.60     3641.60     29.74 o 
   1   3   2       40.32       41.67      7.83 o 
   2   3   2     2066.82     2213.33     39.55 o 
   3   3   2       82.82       97.35     11.48 o 
   4   3   2       90.09       78.03     12.28 o 
   5   3   2      212.59      234.88     19.88 o 
   6   3   2      614.58      730.24     33.11 o 
   7   3   2       45.95       59.23     15.28 o 
   8   3   2        0.03       16.97     16.97 o 
   9   3   2       60.39       49.58     20.83 o 
  10   3   2       53.87       25.95     21.38 o 
  11   3   2        5.40       20.41     20.41 o 
  12   3   2        0.11       15.35     21.95 o 
 -13   4   2        0.23       31.60     20.22 o 
 -12   4   2       90.25       38.15     28.45 o 
 -11   4   2      284.62      302.98     32.31 o 
 -10   4   2       33.18       11.65     21.00 o 
  -9   4   2        0.08       14.21     14.98 o 
  -8   4   2      776.83      786.44     41.84 o 
  -7   4   2       11.55       23.69     14.05 o 
  -6   4   2      777.18      809.04     37.05 o 
  -5   4   2     1082.27     1075.89     38.42 o 
  -4   4   2        7.29       18.24      9.70 o 
  -3   4   2      313.10      301.24     17.56 o 
  -2   4   2    19831.60    20123.65    118.15 o 
  -1   4   2     1036.79      972.44     26.17 o 
   0   4   2      301.59      294.98     15.04 o 
   1   4   2      706.24      661.79     21.49 o 
   2   4   2       47.91       54.30      9.30 o 
   3   4   2      572.66      522.64     24.23 o 
   4   4   2      104.63      111.79     15.12 o 
   5   4   2       78.56       62.78     16.26 o 
   6   4   2      440.22      478.02     31.30 o 
   7   4   2       88.24       77.34     18.38 o 
   8   4   2       44.95       30.34     19.78 o 
   9   4   2       77.45       93.92     20.69 o 
  10   4   2      388.47      336.28     36.34 o 
  11   4   2       19.45        8.68     23.64 o 
  12   4   2      110.56      170.84     28.63 o 
 -13   5   2        6.58       12.89     21.81 o 
 -12   5   2       28.66       32.55     24.08 o 
 -11   5   2      220.21      261.36     32.15 o 
 -10   5   2        0.24        9.97     21.72 o 
  -9   5   2        2.54       14.58     16.17 o 
  -8   5   2      133.57       95.15     22.02 o 
  -7   5   2       11.06        1.38     15.24 o 
  -6   5   2      371.25      364.34     26.22 o 
  -5   5   2     1412.55     1370.45     44.27 o 
  -4   5   2     1057.19     1088.08     37.61 o 
  -3   5   2        0.03        0.00      9.04 o 
  -2   5   2     1603.73     1497.89     36.25 o 
  -1   5   2       34.82       47.12      8.37 o 
   0   5   2     1029.96      833.02     18.16 o 
   1   5   2       33.92       22.09      7.26 o 
   2   5   2     1644.15     1464.37     37.51 o 
   3   5   2      253.55      253.34     17.78 o 
   4   5   2     1517.27     1464.90     43.21 o 
   5   5   2        0.18        9.59      9.88 o 
   6   5   2      595.38      662.17     36.30 o 
   7   5   2      167.28      217.65     22.96 o 
   8   5   2      509.05      500.42     36.58 o 
   9   5   2       30.31       30.97     18.69 o 
  10   5   2        3.65       19.28     19.28 o 
  11   5   2        1.63       42.07     19.58 o 
  12   5   2       14.54       11.21     23.53 o 
 -13   6   2        8.31        4.40     18.16 o 
 -12   6   2       11.86        9.01     24.33 o 
 -11   6   2       40.86       17.38     26.92 o 
 -10   6   2        1.18       12.43     20.19 o 
  -9   6   2       52.70       58.82     19.34 o 
  -8   6   2       31.61       17.35     17.35 o 
  -7   6   2      956.87     1061.25     44.56 o 
  -6   6   2      675.94      495.97     32.16 o 
  -5   6   2      618.43      629.60     31.80 o 
  -4   6   2       51.55       99.43     15.00 o 
  -3   6   2     1378.03     1448.38     41.64 o 
  -2   6   2        1.91       10.95     10.95 o 
  -1   6   2      566.31      569.50     24.14 o 
   0   6   2      606.96      613.86     19.34 o 
   1   6   2        0.01        0.90      7.50 o 
   2   6   2     1093.70     1022.00     33.80 o 
   3   6   2        1.04        0.88      9.93 o 
   4   6   2       20.04        3.46     10.94 o 
   5   6   2        1.86        3.98     11.39 o 
   6   6   2       63.75       55.03     16.65 o 
   7   6   2       55.24       48.92     17.88 o 
   8   6   2      371.39      362.93     33.90 o 
   9   6   2      358.86      377.60     34.16 o 
  10   6   2      134.84      183.79     26.60 o 
  11   6   2        0.17        8.95     21.03 o 
  12   6   2        4.15       20.57     18.16 o 
 -12   7   2        8.90       18.38     23.58 o 
 -11   7   2       35.10       29.43     24.98 o 
 -10   7   2        5.36       25.69     19.66 o 
  -9   7   2       10.81       19.89     19.89 o 
  -8   7   2      384.87      360.32     35.75 o 
  -7   7   2      341.35      333.51     29.27 o 
  -6   7   2       35.71       50.09     16.12 o 
  -5   7   2       32.49       51.31     12.83 o 
  -4   7   2      749.92      826.93     35.44 o 
  -3   7   2       48.30       48.16     12.86 o 
  -2   7   2     4506.26     4324.55     67.96 o 
  -1   7   2      688.03      640.29     29.67 o 
   0   7   2    11939.93    11743.45     74.80 o 
   1   7   2       11.73        0.00      9.25 o 
   2   7   2     3997.18     4066.33     66.08 o 
   3   7   2      561.19      539.92     27.59 o 
   4   7   2     3329.24     3118.89     69.73 o 
   5   7   2      307.69      309.63     26.50 o 
   6   7   2      394.36      431.12     31.71 o 
   7   7   2        0.40        1.70     17.54 o 
   8   7   2      187.03      143.34     27.56 o 
   9   7   2      159.96      125.40     27.62 o 
  10   7   2       19.74       62.40     19.42 o 
  11   7   2        0.39        4.58     22.19 o 
  12   7   2        9.31        4.55     22.55 o 
 -12   8   2       12.37       28.40     22.50 o 
 -11   8   2       25.38       51.57     22.67 o 
 -10   8   2      177.19      182.15     32.35 o 
  -9   8   2      475.15      566.86     43.90 o 
  -8   8   2       44.48        5.66     22.96 o 
  -7   8   2       26.83        1.73     17.88 o 
  -6   8   2     1178.01     1110.76     47.83 o 
  -5   8   2      264.44      247.37     24.14 o 
  -4   8   2      330.94      308.50     23.78 o 
  -3   8   2       83.65      115.07     16.48 o 
  -2   8   2     4292.70     4484.31     72.61 o 
  -1   8   2       29.31       38.85     13.25 o 
   0   8   2     3193.98     3195.84     44.19 o 
   1   8   2     2059.38     2005.52     50.92 o 
   2   8   2      408.91      376.62     24.95 o 
   3   8   2        0.23        7.38     11.53 o 
   4   8   2     4508.85     4515.20     81.00 o 
   5   8   2        3.35        1.45     14.58 o 
   6   8   2      117.95      120.96     19.96 o 
   7   8   2       62.49       71.55     21.75 o 
   8   8   2        5.08        0.00     20.79 o 
   9   8   2        4.99       24.24     24.24 o 
  10   8   2       82.43      136.02     28.24 o 
  11   8   2       85.53      116.10     26.63 o 
  12   8   2       39.29        9.42     27.39 o 
 -12   9   2        0.14       21.96     18.34 o 
 -11   9   2       10.48       33.98     21.74 o 
 -10   9   2      196.05      230.04     34.74 o 
  -9   9   2       35.37        4.47     27.92 o 
  -8   9   2      100.57       96.17     28.42 o 
  -7   9   2       28.44       58.15     18.40 o 
  -6   9   2       28.57       37.53     17.14 o 
  -5   9   2      450.66      457.68     32.45 o 
  -4   9   2      322.33      274.74     26.67 o 
  -3   9   2       17.97       32.81     12.64 o 
  -2   9   2      213.10      197.54     21.10 o 
  -1   9   2      123.81      120.93     16.25 o 
   0   9   2     2885.00     3103.05     47.54 o 
   1   9   2       16.01        3.58     13.42 o 
   2   9   2     1250.63     1282.91     45.05 o 
   3   9   2        0.01        8.03     11.02 o 
   4   9   2      823.91      938.90     42.11 o 
   5   9   2        7.21       14.46     16.52 o 
   6   9   2        5.09       10.55     16.39 o 
   7   9   2       74.53      103.24     23.71 o 
   8   9   2        9.05       33.96     19.81 o 
   9   9   2       23.84       70.22     18.58 o 
  10   9   2      528.32      509.05     47.54 o 
  11   9   2       35.15        2.37     24.94 o 
 -12  10   2        0.00        9.85     23.72 o 
 -11  10   2       27.09       45.10     26.17 o 
 -10  10   2      344.92      323.25     38.33 o 
  -9  10   2       11.51       27.85     27.85 o 
  -8  10   2      798.13      772.11     52.52 o 
  -7  10   2      262.78      223.95     25.43 o 
  -6  10   2       46.92       18.54     21.53 o 
  -5  10   2       66.30       57.51     18.37 o 
  -4  10   2      117.47       74.97     19.05 o 
  -3  10   2       59.59       99.05     16.06 o 
  -2  10   2       33.89       27.55     13.62 o 
  -1  10   2      372.33      422.55     28.03 o 
   0  10   2      121.19      149.74     15.68 o 
   1  10   2        0.88       11.97     12.57 o 
   2  10   2        4.81        4.20     12.01 o 
   3  10   2        1.05        4.50     12.30 o 
   4  10   2        4.36       11.09     13.19 o 
   5  10   2       80.90       87.39     18.80 o 
   6  10   2        5.48       11.54     13.90 o 
   7  10   2       13.84       22.16     22.16 o 
   8  10   2      191.67      211.82     30.71 o 
   9  10   2       29.06       47.24     25.39 o 
  10  10   2     1011.37     1028.73     63.60 o 
  11  10   2        4.44       19.63     27.81 o 
 -11  11   2       31.84        5.18     27.38 o 
 -10  11   2       28.40       66.04     25.93 o 
  -9  11   2        4.00       51.36     22.01 o 
  -8  11   2      245.73      253.61     38.86 o 
  -7  11   2      140.47       55.82     31.35 o 
  -6  11   2       89.30      111.52     27.80 o 
  -5  11   2       39.26       29.50     21.60 o 
  -4  11   2      220.05      215.67     24.10 o 
  -3  11   2        2.75       14.33     14.33 o 
  -2  11   2        2.89        0.00     14.91 o 
  -1  11   2       10.87       11.80     13.62 o 
   0  11   2      463.37      452.54     29.81 o 
   1  11   2      130.51      122.94     18.03 o 
   2  11   2        4.22        9.36     12.98 o 
   3  11   2        7.29        4.85     15.73 o 
   4  11   2       80.30       96.41     19.34 o 
   5  11   2       15.36       22.56     18.66 o 
   6  11   2        0.00       18.78     18.78 o 
   7  11   2        1.75       21.66     21.66 o 
   8  11   2        6.00       18.76     21.03 o 
   9  11   2       34.90       51.56     27.96 o 
  10  11   2      578.78      489.71     51.60 o 
  11  11   2        0.09       17.35     29.67 o 
 -11  12   2       53.99       26.39     27.12 o 
 -10  12   2       15.15       13.24     25.95 o 
  -9  12   2       61.98       56.28     27.86 o 
  -8  12   2        4.27        0.00     26.07 o 
  -7  12   2       34.79       50.43     25.52 o 
  -6  12   2      535.17      590.67     42.63 o 
  -5  12   2       34.22       11.97     21.16 o 
  -4  12   2      236.76      172.31     19.68 o 
  -3  12   2       10.65       37.17     17.50 o 
  -2  12   2      324.44      348.78     30.90 o 
  -1  12   2      158.04      172.89     22.18 o 
   0  12   2      175.06      180.18     15.31 o 
   1  12   2      285.60      294.28     28.07 o 
   2  12   2       19.30       39.15     16.09 o 
   3  12   2      150.53      145.20     23.74 o 
   4  12   2       53.20       15.21     18.86 o 
   5  12   2       38.71       28.44     22.39 o 
   6  12   2        0.36        2.10     22.42 o 
   7  12   2       15.49       14.05     23.42 o 
   8  12   2        1.59        9.90     19.50 o 
   9  12   2       10.09       32.95     24.11 o 
  10  12   2      113.35      120.28     31.92 o 
 -10  13   2       21.54       29.64     29.64 o 
  -9  13   2        1.10        8.07     21.17 o 
  -8  13   2      360.03      335.07     39.66 o 
  -7  13   2       72.28       43.83     29.12 o 
  -6  13   2      390.83      412.68     42.15 o 
  -5  13   2      213.76      237.29     32.66 o 
  -4  13   2      540.37      434.89     39.87 o 
  -3  13   2      251.37      262.38     31.48 o 
  -2  13   2     1508.97     1449.61     59.91 o 
  -1  13   2        2.68       26.82     17.99 o 
   0  13   2       90.14       89.95     14.14 o 
   1  13   2       59.81       64.75     17.55 o 
   2  13   2       47.41       28.02     17.96 o 
   3  13   2       98.50       83.98     23.82 o 
   4  13   2      243.90      249.14     31.10 o 
   5  13   2      128.84      174.72     30.28 o 
   6  13   2      187.92      173.62     35.80 o 
   7  13   2       76.09      114.83     27.91 o 
   8  13   2      263.98      297.46     38.23 o 
   9  13   2        3.89       12.85     23.61 o 
  10  13   2       35.87       12.95     27.57 o 
 -10  14   2        1.67       38.40     21.73 o 
  -9  14   2        3.83        5.46     25.41 o 
  -8  14   2       12.94       13.25     28.54 o 
  -7  14   2       96.90      120.54     28.05 o 
  -6  14   2       18.14        4.88     27.13 o 
  -5  14   2      211.55      273.04     32.97 o 
  -4  14   2     1058.57      894.11     57.26 o 
  -3  14   2      408.47      467.20     40.20 o 
  -2  14   2      954.00     1000.29     55.08 o 
  -1  14   2      686.56      658.76     42.72 o 
   0  14   2      168.64      174.95     17.90 o 
   1  14   2       15.53       18.75     18.75 o 
   2  14   2       83.99       94.96     25.57 o 
   3  14   2      731.76      811.52     50.96 o 
   4  14   2      444.55      486.74     41.08 o 
   5  14   2      427.96      421.20     40.37 o 
   6  14   2      249.36      273.79     34.29 o 
   7  14   2       28.03       25.51     28.37 o 
   8  14   2      142.21      209.67     35.22 o 
   9  14   2        6.12       10.67     24.41 o 
  -9  15   2       10.89       36.33     24.93 o 
  -8  15   2        3.38       19.46     24.27 o 
  -7  15   2        8.14        0.00     23.82 o 
  -6  15   2        2.25       10.25     23.24 o 
  -5  15   2       45.99        7.35     23.88 o 
  -4  15   2      194.58      171.94     31.12 o 
  -3  15   2       88.47       40.68     28.35 o 
  -2  15   2      156.70      165.94     30.67 o 
  -1  15   2      671.80      639.68     45.61 o 
   0  15   2       79.20       97.82     28.23 o 
   1  15   2        0.35       46.59     13.23 o 
   2  15   2        2.05        4.24     21.17 o 
   3  15   2      538.57      623.79     48.77 o 
   4  15   2      101.73      167.31     32.56 o 
   5  15   2      205.29      228.52     37.50 o 
   6  15   2      156.03      166.21     38.07 o 
   7  15   2       62.72       55.39     31.34 o 
   8  15   2       41.50       18.77     30.92 o 
   9  15   2       52.03       26.53     28.96 o 
  -9  16   2        0.60       17.02     25.90 o 
  -8  16   2        0.46       11.19     23.76 o 
  -7  16   2        1.85       47.33     21.22 o 
  -6  16   2        0.79        2.67     23.09 o 
  -5  16   2       18.17       18.10     21.43 o 
  -4  16   2      397.96      413.26     39.60 o 
  -3  16   2       66.93       65.28     26.23 o 
  -2  16   2      122.87      137.93     27.34 o 
  -1  16   2       18.19       40.94     21.68 o 
   0  16   2        1.00        2.11     14.12 o 
   1  16   2       23.90       47.49     22.56 o 
   2  16   2       31.92       39.42     19.70 o 
   3  16   2       24.99        9.56     21.79 o 
   4  16   2       96.64      106.94     27.25 o 
   5  16   2       81.15      105.40     26.50 o 
   6  16   2      123.28       87.34     29.40 o 
   7  16   2        4.93       21.06     21.06 o 
   8  16   2       43.16       53.79     25.00 o 
  -8  17   2        5.48       25.54     25.54 o 
  -7  17   2       51.11       28.47     26.53 o 
  -6  17   2        4.21        2.87     25.58 o 
  -5  17   2       23.00       70.65     27.68 o 
  -4  17   2      226.49      200.03     31.89 o 
  -3  17   2       26.26       38.31     24.55 o 
  -2  17   2       59.48       52.21     26.85 o 
  -1  17   2      253.47      188.91     35.18 o 
   0  17   2       61.58       19.47     28.55 o 
   1  17   2        3.65       14.25     19.47 o 
   2  17   2       56.69       58.99     23.95 o 
   3  17   2        0.19       12.52     20.39 o 
   4  17   2      109.08      116.67     27.37 o 
   5  17   2      109.10      175.49     30.42 o 
   6  17   2       53.78       54.05     26.89 o 
   7  17   2        4.58        5.41     26.22 o 
  -7  18   2       10.04       11.54     21.76 o 
  -6  18   2        0.07       17.05     24.20 o 
  -5  18   2       14.82       28.07     26.36 o 
  -4  18   2        8.00       13.55     25.96 o 
  -3  18   2       13.31        0.00     29.91 o 
  -2  18   2       23.94        5.22     26.38 o 
  -1  18   2      131.76       91.37     28.44 o 
   0  18   2       71.81       97.31     23.61 o 
   1  18   2        0.51        7.60     18.86 o 
   2  18   2        4.74       15.25     18.63 o 
   3  18   2      112.92      104.51     28.94 o 
   4  18   2       61.63       74.68     28.21 o 
   5  18   2       25.54       40.60     26.88 o 
   6  18   2        2.38        2.83     21.34 o 
  -6  19   2        2.20       14.24     26.15 o 
  -5  19   2       16.84       16.94     27.70 o 
  -4  19   2        5.47       27.78     23.38 o 
  -3  19   2        2.85       30.02     21.96 o 
  -2  19   2        3.19        5.28     19.18 o 
  -1  19   2        1.93       10.47     22.59 o 
   0  19   2        3.37        6.76     21.81 o 
   1  19   2        5.41       33.34     20.97 o 
   2  19   2       11.74        0.00     24.77 o 
   3  19   2        3.66       16.02     22.43 o 
   4  19   2        2.31       18.84     24.59 o 
   5  19   2        0.06       13.63     23.98 o 
  -4  20   2        0.83       19.59     22.95 o 
  -3  20   2        1.46       10.99     23.02 o 
  -2  20   2       14.60       32.52     22.02 o 
  -1  20   2       56.54       68.95     30.18 o 
   0  20   2       54.70       61.10     19.05 o 
   1  20   2        1.87        5.05     22.23 o 
   2  20   2        2.72        2.52     24.00 o 
   3  20   2       19.55       13.22     25.94 o 
   4  20   2        4.64       16.02     23.55 o 
  -2  21   2        3.42        8.01     23.29 o 
  -1  21   2        0.00        2.65     23.13 o 
   0  21   2       44.43       34.24     27.07 o 
   1  21   2       20.98       71.49     21.43 o 
 -13   1   3        0.16        2.24     21.92 o 
 -12   1   3      352.02      305.79     36.09 o 
 -11   1   3        6.58       45.86     19.49 o 
 -10   1   3       14.89       24.10     14.79 o 
  -9   1   3      100.92       64.70     20.72 o 
  -8   1   3       55.03       58.47     18.17 o 
  -7   1   3      621.90      638.98     34.45 o 
  -6   1   3     1625.82     1521.74     46.90 o 
  -5   1   3       38.45       43.51     11.63 o 
  -4   1   3       56.52       93.67     11.10 o 
  -3   1   3      115.10      156.15     12.56 o 
  -2   1   3     1921.21     2409.90     38.87 o 
  -1   1   3      233.35      229.79     13.00 o 
   0   1   3    11288.61    12058.99     54.41 o 
   1   1   3      605.45      651.61     20.66 o 
   2   1   3   262223.56   243713.53   1703.53 o 
   3   1   3     1431.96     1429.33     37.21 o 
   4   1   3     6068.51     6865.19     84.12 o 
   5   1   3        2.55       14.75     11.79 o 
   6   1   3      345.95      237.07     11.78 o 
   7   1   3        0.15        7.60     13.22 o 
   8   1   3       35.80       45.69     17.89 o 
   9   1   3       19.80       37.44     19.26 o 
  10   1   3        1.79       12.30     19.98 o 
  11   1   3        0.82       15.13     16.57 o 
  12   1   3       28.61       17.46     21.60 o 
 -13   2   3        0.47       18.36     23.61 o 
 -12   2   3      509.30      514.64     42.04 o 
 -11   2   3        5.81       27.54     20.91 o 
 -10   2   3       43.09       69.98     20.34 o 
  -9   2   3       27.88       24.49     16.69 o 
  -8   2   3      728.24      643.72     36.98 o 
  -7   2   3       38.50       32.05     14.25 o 
  -6   2   3       92.24       99.69     18.83 o 
  -5   2   3     2010.18     1957.09     48.50 o 
  -4   2   3      256.83      134.79      7.25 o 
  -3   2   3      680.07      664.76     24.08 o 
  -2   2   3        0.23       14.10      6.90 o 
  -1   2   3      662.33      695.66     19.72 o 
   0   2   3    13593.52    12590.60    236.60 o 
   1   2   3      207.22      227.57     14.16 o 
   2   2   3        5.78       26.82      9.90 o 
   3   2   3        8.83       19.70      9.55 o 
   4   2   3       79.06      106.07     14.90 o 
   5   2   3      479.02      434.91     27.00 o 
   6   2   3      733.62      756.98     36.14 o 
   7   2   3       77.87       67.67     18.18 o 
   8   2   3      618.76      669.33     39.20 o 
   9   2   3      191.39      197.88     28.26 o 
  10   2   3      189.29      118.56     29.38 o 
  11   2   3       46.05       60.31     21.54 o 
  12   2   3        0.00       25.40     25.40 o 
 -13   3   3      174.37      167.90     30.31 o 
 -12   3   3      154.38      139.42     33.64 o 
 -11   3   3        4.21        4.40     23.03 o 
 -10   3   3      188.96      234.58     27.17 o 
  -9   3   3        2.50       14.56     18.68 o 
  -8   3   3       11.79       18.87     18.87 o 
  -7   3   3      247.58      306.67     24.84 o 
  -6   3   3     1376.00     1483.63     47.20 o 
  -5   3   3       39.69       44.07     13.36 o 
  -4   3   3     7553.02     7532.38     83.18 o 
  -3   3   3      916.95      842.31     27.95 o 
  -2   3   3    11535.79    11606.84     86.98 o 
  -1   3   3     1371.60     1318.71     28.84 o 
   0   3   3     6047.51     5740.57     40.58 o 
   1   3   3      285.32      278.24     15.90 o 
   2   3   3    12576.98    12563.20     96.37 o 
   3   3   3       77.27       78.42     13.42 o 
   4   3   3     4382.46     4368.55     70.18 o 
   5   3   3      169.22      190.93     17.15 o 
   6   3   3      116.19      101.43     17.19 o 
   7   3   3      122.68      129.87     20.30 o 
   8   3   3      145.05      132.67     25.16 o 
   9   3   3        1.29        7.73     17.87 o 
  10   3   3      121.43      134.50     26.34 o 
  11   3   3        0.62       32.82     21.07 o 
  12   3   3        0.31        2.17     21.05 o 
 -13   4   3        2.41       38.11     21.26 o 
 -12   4   3      458.31      465.85     40.89 o 
 -11   4   3        2.68       21.69     22.46 o 
 -10   4   3       59.13       46.88     21.70 o 
  -9   4   3       62.69       51.82     20.96 o 
  -8   4   3        2.68       11.49     17.65 o 
  -7   4   3      784.64      788.60     38.47 o 
  -6   4   3     1773.20     1895.70     53.91 o 
  -5   4   3      189.41      185.77     18.75 o 
  -4   4   3      909.32      887.33     33.10 o 
  -3   4   3      116.14      121.16     11.65 o 
  -2   4   3    23697.60    23171.83    130.47 o 
  -1   4   3     1266.74     1237.79     29.90 o 
   0   4   3     4130.61     3727.45     35.08 o 
   1   4   3        0.22        1.21      7.55 o 
   2   4   3      190.63      197.77     16.11 o 
   3   4   3      225.83      233.96     17.86 o 
   4   4   3       89.61      116.83     16.11 o 
   5   4   3      165.87      198.71     19.02 o 
   6   4   3     1094.05     1110.85     45.79 o 
   7   4   3        0.70       18.91     14.45 o 
   8   4   3        0.10        5.20     18.07 o 
   9   4   3      109.66      105.23     23.77 o 
  10   4   3       16.31        4.36     23.82 o 
  11   4   3       88.20       82.01     27.10 o 
  12   4   3        3.62        8.89     21.48 o 
 -13   5   3        6.76        8.83     21.55 o 
 -12   5   3        9.07       45.19     20.16 o 
 -11   5   3      111.63       89.81     27.92 o 
 -10   5   3      199.42      207.87     29.46 o 
  -9   5   3        2.04        9.33     16.75 o 
  -8   5   3        7.14       15.41     15.41 o 
  -7   5   3      221.70      194.81     23.01 o 
  -6   5   3      201.83      215.54     24.10 o 
  -5   5   3      414.18      491.67     29.31 o 
  -4   5   3       25.91       36.77     12.06 o 
  -3   5   3      173.07      212.75     18.20 o 
  -2   5   3     1727.17     1568.67     38.31 o 
  -1   5   3      745.64      795.63     26.26 o 
   0   5   3     7407.22     7201.61     52.08 o 
   1   5   3      506.67      447.24     21.96 o 
   2   5   3      151.95      138.28     14.13 o 
   3   5   3        7.19        3.78     10.16 o 
   4   5   3       23.82       32.96     14.05 o 
   5   5   3      208.03      198.67     20.99 o 
   6   5   3      343.21      392.62     28.42 o 
   7   5   3       14.52       17.85     13.11 o 
   8   5   3      231.21      250.59     28.58 o 
   9   5   3        4.48       16.07     21.70 o 
  10   5   3      380.09      419.68     36.68 o 
  11   5   3        1.98       15.81     18.92 o 
  12   5   3        1.99       25.05     25.05 o 
 -13   6   3        0.45        6.68     20.05 o 
 -12   6   3       59.38       29.60     25.70 o 
 -11   6   3        5.19       17.75     21.50 o 
 -10   6   3      118.81      134.98     28.05 o 
  -9   6   3      106.08      112.83     24.15 o 
  -8   6   3      256.54      271.91     28.09 o 
  -7   6   3       52.08       45.90     17.68 o 
  -6   6   3      691.72      693.67     35.75 o 
  -5   6   3      332.79      341.76     23.60 o 
  -4   6   3     1522.32     1885.48     50.67 o 
  -3   6   3     1431.60     1359.04     41.70 o 
  -2   6   3    13128.68    12963.12    111.22 o 
  -1   6   3     2165.26     1991.49     44.28 o 
   0   6   3        3.29        3.76      6.22 o 
   1   6   3      309.67      289.95     18.22 o 
   2   6   3        0.03        5.55      9.07 o 
   3   6   3        4.42        4.05     10.14 o 
   4   6   3     1618.91     1530.82     48.25 o 
   5   6   3       22.56       37.35     14.82 o 
   6   6   3       63.10       43.60     16.42 o 
   7   6   3      179.00      144.17     24.68 o 
   8   6   3      752.98      649.74     44.18 o 
   9   6   3       21.41        2.15     20.96 o 
  10   6   3       60.77       83.91     21.81 o 
  11   6   3       13.35       25.30     25.30 o 
  12   6   3       24.78        4.50     20.34 o 
 -12   7   3       39.49       39.52     26.04 o 
 -11   7   3       13.54       59.44     21.23 o 
 -10   7   3       15.29       10.87     22.81 o 
  -9   7   3       50.56       40.53     21.23 o 
  -8   7   3      390.02      301.26     33.07 o 
  -7   7   3       78.99       68.32     20.09 o 
  -6   7   3       52.84       69.07     16.25 o 
  -5   7   3      222.72      190.66     22.84 o 
  -4   7   3     1191.91     1234.42     44.60 o 
  -3   7   3     3838.58     3717.00     66.65 o 
  -2   7   3     2057.55     1912.58     48.38 o 
  -1   7   3     3568.94     3358.05     62.46 o 
   0   7   3      291.38      323.33     14.89 o 
   1   7   3      136.90      117.59     14.33 o 
   2   7   3       29.71       25.11     13.43 o 
   3   7   3       42.83       48.22     13.08 o 
   4   7   3     3348.96     3144.80     71.93 o 
   5   7   3        2.95       14.36     14.93 o 
   6   7   3      446.56      466.70     32.26 o 
   7   7   3      611.80      559.36     38.72 o 
   8   7   3      337.48      282.75     32.22 o 
   9   7   3        0.03       21.56     21.56 o 
  10   7   3       56.63       31.79     27.43 o 
  11   7   3       81.58      100.13     24.44 o 
  12   7   3       10.51       23.05     24.74 o 
 -12   8   3        0.60       21.39     19.79 o 
 -11   8   3       31.51        7.00     28.00 o 
 -10   8   3       21.07       51.94     19.71 o 
  -9   8   3       18.20       95.23     22.77 o 
  -8   8   3      591.02      648.46     41.62 o 
  -7   8   3        6.02       47.81     17.67 o 
  -6   8   3        1.48        7.91     15.52 o 
  -5   8   3      103.87      102.98     18.89 o 
  -4   8   3       21.62       43.64     15.43 o 
  -3   8   3       10.84       25.34     12.52 o 
  -2   8   3      585.58      656.45     33.12 o 
  -1   8   3      525.03      526.29     27.30 o 
   0   8   3     2191.23     2137.06     55.58 o 
   1   8   3      360.88      355.28     25.17 o 
   2   8   3      177.81      188.02     20.21 o 
   3   8   3      325.02      303.40     26.60 o 
   4   8   3       15.10       38.74     16.32 o 
   5   8   3      139.30      144.19     21.75 o 
   6   8   3      114.79       81.87     22.20 o 
   7   8   3       63.21       76.96     20.52 o 
   8   8   3      189.03      170.45     28.50 o 
   9   8   3       21.27       19.98     19.18 o 
  10   8   3       12.51       11.76     25.31 o 
  11   8   3       16.78       26.10     21.63 o 
 -12   9   3        0.08       24.17     21.92 o 
 -11   9   3       29.27       36.47     26.22 o 
 -10   9   3       37.39       25.93     22.19 o 
  -9   9   3       28.33       37.75     24.33 o 
  -8   9   3      778.45      755.56     49.78 o 
  -7   9   3       68.38       83.15     25.47 o 
  -6   9   3      211.68      198.54     24.26 o 
  -5   9   3      105.54       75.65     20.55 o 
  -4   9   3        8.46       13.16     13.16 o 
  -3   9   3       79.64       68.30     16.18 o 
  -2   9   3      114.91      122.05     17.94 o 
  -1   9   3       30.65       44.60     12.19 o 
   0   9   3     1013.95     1008.15     27.79 o 
   1   9   3      427.05      458.40     27.92 o 
   2   9   3     2903.94     2787.42     66.01 o 
   3   9   3        6.22        5.60     14.45 o 
   4   9   3        9.03        5.89     15.01 o 
   5   9   3       22.44       39.89     15.25 o 
   6   9   3       49.81       47.19     19.22 o 
   7   9   3       57.74       67.84     21.55 o 
   8   9   3        0.68        0.00     17.41 o 
   9   9   3        0.00       20.80     23.50 o 
  10   9   3      139.90      169.78     36.09 o 
  11   9   3        0.91       12.06     22.73 o 
 -12  10   3        8.80        2.45     21.88 o 
 -11  10   3       17.30       27.60     27.35 o 
 -10  10   3       52.52       48.99     27.04 o 
  -9  10   3        0.37        7.02     22.50 o 
  -8  10   3      331.52      272.76     40.63 o 
  -7  10   3        8.56       56.50     25.44 o 
  -6  10   3      147.11      156.12     26.63 o 
  -5  10   3       19.95        6.92     15.95 o 
  -4  10   3      121.16      107.40     19.91 o 
  -3  10   3      654.10      584.62     37.10 o 
  -2  10   3      677.62      778.90     38.50 o 
  -1  10   3        0.88        9.56     12.54 o 
   0  10   3      637.61      596.08     22.82 o 
   1  10   3       14.70       20.41     12.13 o 
   2  10   3      257.72      238.26     23.47 o 
   3  10   3      145.72      132.45     18.45 o 
   4  10   3       32.89       46.11     16.07 o 
   5  10   3        5.42       18.68     18.68 o 
   6  10   3       46.08       46.74     17.92 o 
   7  10   3       83.52      116.03     20.84 o 
   8  10   3       40.38        2.26     24.21 o 
   9  10   3       12.52        2.42     28.01 o 
  10  10   3        9.10       17.11     24.15 o 
  11  10   3        0.56       41.65     22.99 o 
 -11  11   3       60.34       53.91     29.29 o 
 -10  11   3        0.21       17.88     23.22 o 
  -9  11   3       47.66       19.44     27.90 o 
  -8  11   3     1673.46     1618.69     70.93 o 
  -7  11   3      650.47      586.45     48.93 o 
  -6  11   3        0.81       12.09     22.04 o 
  -5  11   3      636.80      689.15     42.24 o 
  -4  11   3       54.31       51.75     15.82 o 
  -3  11   3       43.74       40.74     14.28 o 
  -2  11   3        2.34        7.88     11.81 o 
  -1  11   3      458.65      414.94     30.05 o 
   0  11   3      348.79      297.37     18.77 o 
   1  11   3       76.11       98.04     17.58 o 
   2  11   3      171.94      190.91     23.67 o 
   3  11   3       30.69       16.83     18.03 o 
   4  11   3        1.23        5.41     16.23 o 
   5  11   3        9.62       11.67     20.04 o 
   6  11   3      104.02       87.34     21.02 o 
   7  11   3        2.86        9.01     15.97 o 
   8  11   3        5.48       18.85     22.21 o 
   9  11   3        1.35       12.29     24.85 o 
  10  11   3       38.84       35.17     28.48 o 
 -11  12   3        0.12        7.98     16.44 o 
 -10  12   3       16.46       15.86     25.65 o 
  -9  12   3        0.15       24.45     24.45 o 
  -8  12   3       15.61       65.81     22.81 o 
  -7  12   3       98.03      149.35     29.09 o 
  -6  12   3      212.73      172.20     34.68 o 
  -5  12   3      308.42      301.80     35.23 o 
  -4  12   3        0.19        5.52     19.95 o 
  -3  12   3      306.70      296.34     30.95 o 
  -2  12   3       39.26       17.07     17.69 o 
  -1  12   3        2.50        9.98     15.73 o 
   0  12   3        9.71       13.76     12.11 o 
   1  12   3       66.25      103.26     17.11 o 
   2  12   3        5.89        1.81     14.20 o 
   3  12   3       33.72       27.58     17.58 o 
   4  12   3       39.17       19.38     19.97 o 
   5  12   3      221.66      226.36     28.89 o 
   6  12   3        0.41       20.79     20.79 o 
   7  12   3      112.96      120.15     28.44 o 
   8  12   3       41.41       34.64     25.14 o 
   9  12   3       76.12       81.45     30.05 o 
  10  12   3        5.50       12.82     28.06 o 
 -10  13   3        5.60        5.46     24.43 o 
  -9  13   3       16.74       32.01     22.54 o 
  -8  13   3        8.60        0.00     26.52 o 
  -7  13   3       95.73      119.44     28.80 o 
  -6  13   3       35.14       66.87     22.59 o 
  -5  13   3       10.80       43.43     20.95 o 
  -4  13   3      440.47      430.88     40.47 o 
  -3  13   3     1951.71     1966.53     71.23 o 
  -2  13   3      670.42      680.22     45.08 o 
  -1  13   3       13.89        5.47     21.59 o 
   0  13   3      238.56      215.63     19.97 o 
   1  13   3        3.50        7.24     14.49 o 
   2  13   3       23.42       20.97     17.92 o 
   3  13   3        8.98        0.00     18.28 o 
   4  13   3      233.38      222.58     35.27 o 
   5  13   3        1.35        2.12     19.00 o 
   6  13   3      414.43      428.33     40.93 o 
   7  13   3      575.89      529.00     46.71 o 
   8  13   3        7.74       17.91     24.54 o 
   9  13   3       12.02       31.20     29.14 o 
  10  13   3       51.42       30.88     25.27 o 
 -10  14   3        5.28       24.77     22.75 o 
  -9  14   3       22.75       30.07     24.06 o 
  -8  14   3        0.12        8.07     21.33 o 
  -7  14   3       23.88       72.22     23.27 o 
  -6  14   3        0.26        0.00     24.08 o 
  -5  14   3      599.63      564.10     45.31 o 
  -4  14   3       34.71       24.45     27.23 o 
  -3  14   3     1224.49     1322.43     63.69 o 
  -2  14   3     1800.48     1777.41     71.05 o 
  -1  14   3        0.23       10.06     21.95 o 
   0  14   3     1009.29     1009.92     62.79 o 
   1  14   3       70.30       85.88     23.89 o 
   2  14   3       16.91       24.65     17.35 o 
   3  14   3       22.45       38.73     17.37 o 
   4  14   3      709.81      710.66     52.86 o 
   5  14   3       14.46        4.81     24.94 o 
   6  14   3      215.92      213.28     37.07 o 
   7  14   3      340.13      437.95     43.49 o 
   8  14   3       31.98        5.39     30.74 o 
   9  14   3       43.58       13.23     28.95 o 
  -9  15   3        1.10       14.08     19.65 o 
  -8  15   3        2.19        0.00     22.60 o 
  -7  15   3        7.27       40.32     17.95 o 
  -6  15   3      103.94      132.31     28.70 o 
  -5  15   3      109.64      111.89     34.64 o 
  -4  15   3        4.74       16.66     21.59 o 
  -3  15   3       19.35        0.00     24.37 o 
  -2  15   3      997.77      968.32     58.02 o 
  -1  15   3       35.40        8.52     22.21 o 
   0  15   3      414.77      458.86     40.40 o 
   1  15   3       41.12       17.18     19.89 o 
   2  15   3        0.02       37.91     16.08 o 
   3  15   3      164.95      172.96     29.74 o 
   4  15   3      442.94      567.20     45.24 o 
   5  15   3      291.72      330.34     42.78 o 
   6  15   3      414.80      425.29     45.13 o 
   7  15   3       16.33        8.04     32.19 o 
   8  15   3      130.36      169.32     30.53 o 
  -8  16   3        2.64       31.20     22.99 o 
  -7  16   3        5.71       25.29     19.83 o 
  -6  16   3        0.32       51.62     22.25 o 
  -5  16   3        3.78       20.87     22.67 o 
  -4  16   3        5.32       35.40     18.92 o 
  -3  16   3        0.04       46.46     20.79 o 
  -2  16   3       93.63       87.69     28.63 o 
  -1  16   3       35.18       16.30     23.54 o 
   0  16   3        7.82        1.33     19.35 o 
   1  16   3        8.43       20.89     20.89 o 
   2  16   3        6.93        0.00     22.50 o 
   3  16   3       39.65       49.12     24.26 o 
   4  16   3       18.57       48.07     24.04 o 
   5  16   3      104.50      102.13     31.72 o 
   6  16   3       26.23       24.22     26.75 o 
   7  16   3       20.70       59.74     23.85 o 
   8  16   3        0.80        8.22     22.43 o 
  -8  17   3        1.95       14.38     21.97 o 
  -7  17   3        2.19       17.19     24.39 o 
  -6  17   3       66.34       95.68     21.33 o 
  -5  17   3        2.68       13.58     24.79 o 
  -4  17   3        0.86       26.62     19.14 o 
  -3  17   3       59.33       54.35     26.42 o 
  -2  17   3      323.97      309.23     36.82 o 
  -1  17   3       24.93        7.42     20.47 o 
   0  17   3        1.37        1.15     14.16 o 
   1  17   3      275.73      322.85     34.83 o 
   2  17   3       21.55       19.98     21.75 o 
   3  17   3       92.99       97.78     26.35 o 
   4  17   3      239.16      211.46     36.10 o 
   5  17   3        2.65       21.69     29.30 o 
   6  17   3       33.13       49.26     25.16 o 
   7  17   3        8.46       32.90     18.87 o 
  -7  18   3        7.25       51.88     24.49 o 
  -6  18   3        1.93        0.00     24.29 o 
  -5  18   3        1.23       13.95     25.62 o 
  -4  18   3        0.67        8.40     22.02 o 
  -3  18   3        0.24       34.98     20.99 o 
  -2  18   3       66.54       92.00     23.87 o 
  -1  18   3       69.61       28.28     25.98 o 
   0  18   3        0.27       10.74     14.61 o 
   1  18   3       28.20       56.22     23.85 o 
   2  18   3        5.91       41.83     23.62 o 
   3  18   3        6.95       48.05     20.63 o 
   4  18   3       36.34       51.64     29.98 o 
   5  18   3       26.54       30.13     24.21 o 
   6  18   3       66.39       22.03     30.48 o 
  -6  19   3        2.33       11.45     25.75 o 
  -5  19   3        8.05       22.97     25.66 o 
  -4  19   3        0.46       27.08     27.08 o 
  -3  19   3       38.12       19.27     27.93 o 
  -2  19   3        9.78       10.90     24.59 o 
  -1  19   3       14.74       47.94     22.45 o 
   0  19   3        0.81       10.41     14.34 o 
   1  19   3        3.30       25.26     25.26 o 
   2  19   3        1.47        5.44     20.11 o 
   3  19   3       78.90       73.15     28.50 o 
   4  19   3        1.27        8.14     27.31 o 
   5  19   3       29.57       35.60     26.26 o 
  -4  20   3        1.80        2.85     23.84 o 
  -3  20   3        7.44       16.84     24.73 o 
  -2  20   3        0.01       22.43     22.43 o 
  -1  20   3       11.38        8.11     23.30 o 
   0  20   3        1.00       14.20     14.39 o 
   1  20   3       40.22       10.73     26.59 o 
   2  20   3        6.58       16.07     20.92 o 
   3  20   3        0.02       40.71     18.09 o 
  -1  21   3        4.69        0.00     20.61 o 
   0  21   3        4.87       26.06     15.82 o 
   1  21   3        6.46       26.16     27.33 o 
 -13   0   4       22.11       24.27     28.24 o 
 -12   0   4       32.86       61.56     28.49 o 
 -11   0   4      189.80      178.02     29.05 o 
 -10   0   4       13.52       12.25     20.59 o 
  -9   0   4      129.77      131.81     23.02 o 
  -8   0   4      226.18      187.94     23.31 o 
  -7   0   4        0.07       12.81     13.68 o 
  -6   0   4       15.23       20.98     12.11 o 
  -5   0   4      381.73      402.77     25.04 o 
  -4   0   4      646.36      767.25     29.21 o 
  -3   0   4      232.26      242.02     16.73 o 
  -2   0   4     9900.75    11413.11     88.31 o 
  -1   0   4      119.01      139.87     11.57 o 
   0   0   4     4474.20     4338.97     36.21 o 
   1   0   4     4127.91     4192.20     54.14 o 
   2   0   4   129473.47   125679.27   1293.74 o 
   3   0   4      247.26      249.46     19.89 o 
   4   0   4    20925.83    23858.23    162.04 o 
   5   0   4       49.33       49.60     16.83 o 
   6   0   4       14.18       15.41     15.70 o 
   7   0   4       18.79        4.88     15.78 o 
   8   0   4      366.18      329.30     29.66 o 
   9   0   4      135.63      119.68     25.37 o 
  10   0   4        0.91       49.87     21.75 o 
  11   0   4       60.54       73.30     23.44 o 
  12   0   4       72.63       77.11     25.85 o 
 -13   1   4        0.97       13.90     21.51 o 
 -12   1   4        6.81       13.86     26.00 o 
 -11   1   4      218.03      258.59     33.29 o 
 -10   1   4       50.74       34.37     25.03 o 
  -9   1   4       53.03       92.97     21.69 o 
  -8   1   4        3.35       27.46     11.72 o 
  -7   1   4      124.40      142.76     19.41 o 
  -6   1   4      308.32      399.37     25.86 o 
  -5   1   4     1638.37     1613.59     44.72 o 
  -4   1   4      966.20     1120.03     35.21 o 
  -3   1   4        1.20        3.85      7.04 o 
  -2   1   4      708.72      783.90     24.87 o 
  -1   1   4       25.36       21.41      9.52 o 
   0   1   4     5293.05     5447.82     89.91 o 
   1   1   4       58.85       73.59     12.16 o 
   2   1   4     1826.75     2031.90     44.03 o 
   3   1   4      433.79      466.45     24.50 o 
   4   1   4     8430.37     9138.67    101.19 o 
   5   1   4       13.13       20.72     14.22 o 
   6   1   4      594.29      553.22     34.22 o 
   7   1   4       22.24       27.05     16.51 o 
   8   1   4       15.00       62.45     16.73 o 
   9   1   4       10.34        5.96     19.49 o 
  10   1   4      521.65      565.06     42.47 o 
  11   1   4        3.14       15.49     20.57 o 
  12   1   4       12.01       22.54     17.29 o 
 -13   2   4      105.74       71.76     27.82 o 
 -12   2   4       96.72      102.57     30.37 o 
 -11   2   4      184.10      192.06     30.76 o 
 -10   2   4       17.61       17.98     22.01 o 
  -9   2   4       90.41      100.07     19.74 o 
  -8   2   4       27.77       41.09     15.27 o 
  -7   2   4        2.87       12.62     13.73 o 
  -6   2   4      444.48      517.40     29.50 o 
  -5   2   4       24.88       11.55     13.00 o 
  -4   2   4      129.33       92.39     14.51 o 
  -3   2   4      227.64      232.51     15.88 o 
  -2   2   4      976.29      962.72     27.74 o 
  -1   2   4      560.39      558.47     20.63 o 
   0   2   4     3704.18     3757.12     62.57 o 
   1   2   4      315.49      277.33     16.74 o 
   2   2   4     7267.18     8035.60     81.95 o 
   3   2   4      346.48      330.38     21.11 o 
   4   2   4     1310.24     1522.45     45.29 o 
   5   2   4      200.65      243.37     22.71 o 
   6   2   4       71.35       74.97     18.82 o 
   7   2   4       20.67       19.34     18.76 o 
   8   2   4      131.25      118.56     23.66 o 
   9   2   4       13.12       22.13     22.13 o 
  10   2   4      416.32      431.66     38.89 o 
  11   2   4        0.09       19.20     19.20 o 
  12   2   4       31.99       26.79     21.83 o 
 -13   3   4       35.48        4.66     25.53 o 
 -12   3   4        0.84       27.39     27.39 o 
 -11   3   4       81.80       87.87     27.81 o 
 -10   3   4      445.65      564.09     43.95 o 
  -9   3   4       14.25       12.65     16.23 o 
  -8   3   4      992.26      865.19     43.05 o 
  -7   3   4        3.33        6.99     12.30 o 
  -6   3   4        1.67       19.71     12.68 o 
  -5   3   4      409.18      410.63     26.79 o 
  -4   3   4      450.97      522.31     26.41 o 
  -3   3   4     1177.29     1060.61     32.94 o 
  -2   3   4     9700.25     9783.04     84.97 o 
  -1   3   4        0.51        8.01      6.77 o 
   0   3   4       31.70       36.86      5.85 o 
   1   3   4      937.66      926.73     28.25 o 
   2   3   4     2028.23     2223.45     46.11 o 
   3   3   4        1.05       10.91     10.91 o 
   4   3   4      602.83      662.76     31.77 o 
   5   3   4       72.17       86.69     16.05 o 
   6   3   4      368.86      346.07     25.89 o 
   7   3   4       32.80       30.89     15.59 o 
   8   3   4       35.49       67.24     21.12 o 
   9   3   4       32.62       45.84     17.52 o 
  10   3   4     1104.85     1112.21     58.12 o 
  11   3   4       14.92       11.24     22.49 o 
  12   3   4       34.08        6.66     20.20 o 
 -13   4   4       92.27      118.18     26.78 o 
 -12   4   4      100.71      127.21     31.68 o 
 -11   4   4        6.09        6.83     24.95 o 
 -10   4   4      946.08     1136.58     55.49 o 
  -9   4   4        0.00        3.91     16.21 o 
  -8   4   4      158.45      114.40     23.16 o 
  -7   4   4       45.68       66.75     15.62 o 
  -6   4   4      146.78       99.62     19.13 o 
  -5   4   4      339.93      341.68     23.02 o 
  -4   4   4     2147.88     2229.17     52.37 o 
  -3   4   4     1730.62     1688.35     43.10 o 
  -2   4   4      953.28      938.76     29.28 o 
  -1   4   4       17.43       18.00      8.10 o 
   0   4   4     1586.00     1127.78    767.96 o 
   1   4   4      236.24      228.80     15.76 o 
   2   4   4     5960.39     5908.82     73.71 o 
   3   4   4      780.02      765.55     30.87 o 
   4   4   4     1535.39     1667.05     48.90 o 
   5   4   4        5.45       11.58      9.83 o 
   6   4   4      172.00      169.44     25.48 o 
   7   4   4        0.06       29.96     15.27 o 
   8   4   4       95.48       90.77     19.43 o 
   9   4   4       37.27       16.17     22.36 o 
  10   4   4      482.48      420.19     41.35 o 
  11   4   4        1.16       11.20     22.90 o 
  12   4   4        0.29       24.58     24.58 o 
 -13   5   4       10.37       16.44     22.05 o 
 -12   5   4        2.36        7.02     24.22 o 
 -11   5   4      340.05      333.08     40.72 o 
 -10   5   4      348.27      420.17     39.39 o 
  -9   5   4       13.89       21.93     21.93 o 
  -8   5   4       61.96       36.79     20.82 o 
  -7   5   4      109.90      111.79     20.41 o 
  -6   5   4      136.71      153.39     19.06 o 
  -5   5   4      177.53      184.23     18.89 o 
  -4   5   4      304.10      417.91     24.60 o 
  -3   5   4      375.97      342.65     22.15 o 
  -2   5   4     6162.51     6104.65     75.76 o 
  -1   5   4     1129.33     1084.82     32.60 o 
   0   5   4      607.04      581.42     17.01 o 
   1   5   4       13.80       18.66      7.70 o 
   2   5   4     1191.88     1219.32     38.09 o 
   3   5   4      469.76      431.82     25.77 o 
   4   5   4     1494.22     1395.47     45.00 o 
   5   5   4      245.87      257.48     23.05 o 
   6   5   4       53.29       77.71     17.42 o 
   7   5   4       36.47       37.58     17.24 o 
   8   5   4        4.77       15.27     16.93 o 
   9   5   4       52.67       39.58     23.97 o 
  10   5   4       37.80        8.98     23.32 o 
  11   5   4       22.02       20.65     22.79 o 
  12   5   4        0.00       20.98     20.98 o 
 -13   6   4       31.36        4.63     24.00 o 
 -12   6   4       12.92        2.37     23.29 o 
 -11   6   4      123.03       96.72     28.89 o 
 -10   6   4      294.17      298.34     33.18 o 
  -9   6   4       52.82       26.12     26.41 o 
  -8   6   4       32.80       27.19     18.60 o 
  -7   6   4       24.19        9.82     17.35 o 
  -6   6   4      160.44      162.35     21.82 o 
  -5   6   4      190.37      212.65     22.53 o 
  -4   6   4     5750.97     6298.94     87.65 o 
  -3   6   4       99.51       82.76     14.78 o 
  -2   6   4       18.03       15.10     12.43 o 
  -1   6   4      137.45      121.56     14.42 o 
   0   6   4      241.70      280.92     13.64 o 
   1   6   4      398.89      407.04     22.21 o 
   2   6   4      132.42       99.37     16.66 o 
   3   6   4       70.26       57.34     16.30 o 
   4   6   4       44.68       64.28     16.80 o 
   5   6   4      227.41      215.40     22.46 o 
   6   6   4        0.36       15.45     15.45 o 
   7   6   4      316.43      298.91     30.00 o 
   8   6   4      200.86      206.15     29.73 o 
   9   6   4       55.42       51.12     23.41 o 
  10   6   4        2.17       36.01     19.66 o 
  11   6   4       45.30        2.35     27.33 o 
  12   6   4        0.95        0.00     20.92 o 
 -12   7   4        1.76        2.33     22.65 o 
 -11   7   4       11.96        2.30     23.47 o 
 -10   7   4       30.92       31.09     22.17 o 
  -9   7   4        2.33       53.86     19.36 o 
  -8   7   4      545.53      526.74     39.57 o 
  -7   7   4        9.30       17.13     18.88 o 
  -6   7   4      422.85      427.97     31.88 o 
  -5   7   4      994.19     1051.98     41.46 o 
  -4   7   4     3292.24     3620.34     73.80 o 
  -3   7   4     1709.41     1447.77     47.34 o 
  -2   7   4    12195.64    11855.01    115.85 o 
  -1   7   4      111.50      110.59     14.09 o 
   0   7   4     7321.72     7331.43     62.06 o 
   1   7   4     1520.74     1434.51     43.27 o 
   2   7   4       13.62        2.33     12.52 o 
   3   7   4     1117.43     1065.96     42.18 o 
   4   7   4     3602.66     3429.44     75.13 o 
   5   7   4        2.43       19.65     12.71 o 
   6   7   4       84.83       65.48     21.53 o 
   7   7   4      536.34      516.32     38.91 o 
   8   7   4      219.43      209.54     31.17 o 
   9   7   4       15.70       35.20     23.11 o 
  10   7   4      354.16      376.00     37.09 o 
  11   7   4        0.02       11.66     24.49 o 
 -12   8   4        0.30       67.41     18.41 o 
 -11   8   4        3.95        0.00     22.00 o 
 -10   8   4      414.95      465.89     46.04 o 
  -9   8   4      304.35      284.16     35.06 o 
  -8   8   4      503.40      484.09     39.12 o 
  -7   8   4      236.28      218.90     27.14 o 
  -6   8   4      572.86      566.25     36.20 o 
  -5   8   4       17.06       21.00     11.23 o 
  -4   8   4       41.96       29.94     14.24 o 
  -3   8   4      324.87      320.09     24.92 o 
  -2   8   4     2433.96     2550.11     60.63 o 
  -1   8   4      168.52      156.04     17.60 o 
   0   8   4     5470.81     5473.70     56.88 o 
   1   8   4      678.04      695.13     33.68 o 
   2   8   4      174.54      173.19     20.99 o 
   3   8   4     1277.43     1191.80     46.70 o 
   4   8   4     6438.80     6823.41    102.94 o 
   5   8   4        0.33        8.14     15.41 o 
   6   8   4       69.61       60.38     19.36 o 
   7   8   4       65.05       62.47     23.39 o 
   8   8   4       40.16       42.37     21.47 o 
   9   8   4       11.08       11.26     22.80 o 
  10   8   4       10.58       23.71     26.23 o 
  11   8   4       11.59       19.09     24.38 o 
 -12   9   4        0.03       24.70     24.70 o 
 -11   9   4       30.91       46.38     23.31 o 
 -10   9   4        1.47       33.29     24.16 o 
  -9   9   4      165.65      174.96     32.86 o 
  -8   9   4      486.60      504.91     44.48 o 
  -7   9   4       13.50        7.64     21.44 o 
  -6   9   4      169.59      177.56     27.87 o 
  -5   9   4      170.80      175.13     22.33 o 
  -4   9   4      152.45      143.50     22.98 o 
  -3   9   4       17.64        2.68     14.01 o 
  -2   9   4      306.93      267.43     23.75 o 
  -1   9   4      610.33      573.42     32.07 o 
   0   9   4        0.61        3.52      8.07 o 
   1   9   4      243.91      241.40     21.28 o 
   2   9   4      172.44      141.00     21.69 o 
   3   9   4      320.27      315.06     28.51 o 
   4   9   4      536.07      575.50     35.27 o 
   5   9   4      366.36      340.85     32.53 o 
   6   9   4       45.16       48.88     19.78 o 
   7   9   4        4.11        8.31     19.77 o 
   8   9   4        1.80       24.28     22.33 o 
   9   9   4        1.25       32.86     23.78 o 
  10   9   4        0.15       26.47     21.98 o 
  11   9   4       20.06       26.44     26.44 o 
 -12  10   4        5.45       32.06     21.15 o 
 -11  10   4        0.16       29.04     29.04 o 
 -10  10   4      129.06      144.95     31.83 o 
  -9  10   4      149.35      194.50     31.76 o 
  -8  10   4     1186.20     1154.89     61.49 o 
  -7  10   4      237.97      230.63     34.89 o 
  -6  10   4     1001.85      963.06     54.38 o 
  -5  10   4       43.50       72.97     19.51 o 
  -4  10   4      108.44      109.73     20.74 o 
  -3  10   4       16.99       10.51     17.10 o 
  -2  10   4      280.01      282.73     26.58 o 
  -1  10   4       30.58       10.95     13.02 o 
   0  10   4      381.53      330.38     20.42 o 
   1  10   4       68.32       56.37     15.56 o 
   2  10   4       31.95       16.25     13.88 o 
   3  10   4      158.65      137.58     22.54 o 
   4  10   4       16.36       27.28     13.06 o 
   5  10   4       40.95       20.40     18.62 o 
   6  10   4        7.74       12.01     18.45 o 
   7  10   4       28.79       28.19     19.85 o 
   8  10   4       66.36      115.17     26.76 o 
   9  10   4        1.90        4.78     21.76 o 
  10  10   4       34.96       14.77     24.87 o 
  11  10   4        5.35        9.71     23.61 o 
 -11  11   4       31.71       10.28     26.44 o 
 -10  11   4       53.59       58.44     26.30 o 
  -9  11   4       16.32       49.12     21.90 o 
  -8  11   4      700.71      668.30     50.62 o 
  -7  11   4      279.02      273.90     34.80 o 
  -6  11   4     1806.64     2083.46     74.97 o 
  -5  11   4      363.91      331.27     34.52 o 
  -4  11   4      188.24      180.99     22.43 o 
  -3  11   4       85.38       71.38     16.33 o 
  -2  11   4      618.78      607.83     38.19 o 
  -1  11   4      558.77      530.85     35.76 o 
   0  11   4        6.82       16.01      8.94 o 
   1  11   4      176.35      205.21     21.61 o 
   2  11   4      237.31      229.30     24.45 o 
   3  11   4        1.90       31.13     13.47 o 
   4  11   4       23.77       42.49     16.16 o 
   5  11   4        6.11       19.95     17.87 o 
   6  11   4       68.75       87.41     24.43 o 
   7  11   4       19.64       43.20     21.89 o 
   8  11   4        0.34       26.66     26.66 o 
   9  11   4        9.64       39.90     18.91 o 
  10  11   4       11.24       25.12     25.12 o 
 -11  12   4        2.92       26.15     26.15 o 
 -10  12   4        1.09        0.00     23.10 o 
  -9  12   4        7.36       22.90     23.74 o 
  -8  12   4       76.74       92.80     33.45 o 
  -7  12   4      175.95      168.61     34.02 o 
  -6  12   4     1439.42     1468.17     66.03 o 
  -5  12   4       73.13      101.56     29.28 o 
  -4  12   4        3.06        3.97     22.30 o 
  -3  12   4      666.50      665.97     41.16 o 
  -2  12   4       48.12       48.79     20.31 o 
  -1  12   4       19.21       16.82     17.11 o 
   0  12   4      343.14      315.87     20.98 o 
   1  12   4        9.55        0.00     15.83 o 
   2  12   4        1.60        9.03     15.04 o 
   3  12   4        0.01       35.61     16.00 o 
   4  12   4      144.92      135.66     26.83 o 
   5  12   4        7.90        6.29     20.65 o 
   6  12   4       29.65        4.42     22.42 o 
   7  12   4       39.92       52.56     25.27 o 
   8  12   4       35.95       42.39     26.42 o 
   9  12   4       69.65      107.12     30.72 o 
  10  12   4        0.15       20.22     25.39 o 
 -10  13   4        0.23       10.82     22.16 o 
  -9  13   4        9.51        0.00     23.49 o 
  -8  13   4        0.48       10.13     21.42 o 
  -7  13   4       13.12        4.78     25.65 o 
  -6  13   4      139.70      109.01     26.41 o 
  -5  13   4      563.52      545.39     46.57 o 
  -4  13   4       95.47       72.52     24.89 o 
  -3  13   4      277.80      269.27     34.04 o 
  -2  13   4      243.83      253.41     31.10 o 
  -1  13   4       31.34        5.44     17.84 o 
   0  13   4      563.58      567.11     28.80 o 
   1  13   4       86.87       74.87     19.84 o 
   2  13   4      160.64      163.48     25.73 o 
   3  13   4       65.95       91.66     18.51 o 
   4  13   4       16.76       15.14     21.80 o 
   5  13   4      112.99       81.84     25.49 o 
   6  13   4      455.62      565.56     42.05 o 
   7  13   4       84.91       65.22     26.20 o 
   8  13   4       57.86       38.75     27.92 o 
   9  13   4      224.94      216.08     34.75 o 
 -10  14   4        2.58       16.28     25.05 o 
  -9  14   4       83.30      106.52     27.92 o 
  -8  14   4       72.53      112.42     28.61 o 
  -7  14   4        5.08       20.74     19.26 o 
  -6  14   4        0.04       19.69     23.62 o 
  -5  14   4        0.21       26.67     26.67 o 
  -4  14   4      354.22      391.96     36.33 o 
  -3  14   4      330.92      321.75     41.21 o 
  -2  14   4        0.12       14.38     23.87 o 
  -1  14   4      116.95      119.48     26.69 o 
   0  14   4      497.34      448.56     28.06 o 
   1  14   4      177.92      210.25     29.26 o 
   2  14   4        0.84       29.45     14.88 o 
   3  14   4       29.83       13.07     24.02 o 
   4  14   4       56.23      124.62     28.74 o 
   5  14   4      414.46      422.40     41.20 o 
   6  14   4      326.47      266.95     39.92 o 
   7  14   4       74.61        5.33     30.84 o 
   8  14   4      206.94      121.98     35.46 o 
   9  14   4       55.93       39.41     26.27 o 
  -9  15   4        3.83       28.17     28.17 o 
  -8  15   4        0.76        8.41     18.49 o 
  -7  15   4       15.62        5.55     24.25 o 
  -6  15   4        4.30       12.90     22.81 o 
  -5  15   4       41.29       79.85     26.21 o 
  -4  15   4      206.19      204.07     32.83 o 
  -3  15   4      184.41      168.85     29.47 o 
  -2  15   4        0.42       24.13     24.13 o 
  -1  15   4      435.51      409.54     41.20 o 
   0  15   4      119.30      145.88     29.31 o 
   1  15   4       50.61       48.47     24.10 o 
   2  15   4       40.73      102.35     21.80 o 
   3  15   4        0.05        6.96     20.28 o 
   4  15   4        0.61        9.91     25.82 o 
   5  15   4      371.80      391.82     43.96 o 
   6  15   4      147.22      131.45     31.79 o 
   7  15   4        3.91       13.40     24.34 o 
   8  15   4        7.13        2.55     24.78 o 
  -8  16   4       77.45      118.93     33.94 o 
  -7  16   4        9.00       27.39     27.39 o 
  -6  16   4        5.42       40.97     19.45 o 
  -5  16   4       64.00       63.44     27.36 o 
  -4  16   4      107.56       96.85     29.45 o 
  -3  16   4       54.29       51.73     25.25 o 
  -2  16   4       20.52       28.80     19.41 o 
  -1  16   4      207.27      155.11     29.45 o 
   0  16   4      141.85      138.89     19.58 o 
   1  16   4        7.35       21.19     17.90 o 
   2  16   4       23.42       31.47     23.99 o 
   3  16   4       19.86       29.89     23.61 o 
   4  16   4        3.58       23.34     23.34 o 
   5  16   4       38.46       76.85     27.45 o 
   6  16   4      374.30      368.74     44.01 o 
   7  16   4        2.77       38.22     20.56 o 
   8  16   4       68.05       37.76     28.99 o 
  -8  17   4        3.86       11.42     23.61 o 
  -7  17   4       20.13       37.16     26.42 o 
  -6  17   4        0.00       56.41     21.19 o 
  -5  17   4        1.67       20.25     20.25 o 
  -4  17   4       73.05       80.33     28.56 o 
  -3  17   4      279.20      273.53     35.87 o 
  -2  17   4       30.73       28.04     25.65 o 
  -1  17   4        2.46       12.42     21.30 o 
   0  17   4      247.61      263.10     23.94 o 
   1  17   4        1.23        0.00     23.73 o 
   2  17   4       40.39        7.64     22.03 o 
   3  17   4      130.76      188.80     34.48 o 
   4  17   4       39.45       61.85     26.17 o 
   5  17   4       88.67       82.19     29.91 o 
   6  17   4       70.28       80.22     31.55 o 
   7  17   4        0.23       29.31     29.31 o 
  -7  18   4       42.98       63.29     27.98 o 
  -6  18   4        1.44       17.29     23.33 o 
  -5  18   4       13.82       25.48     28.30 o 
  -4  18   4       85.06       91.64     29.97 o 
  -3  18   4        8.62       10.74     20.32 o 
  -2  18   4        3.62       29.01     29.01 o 
  -1  18   4       56.74       41.73     29.65 o 
   0  18   4      113.76      120.53     18.38 o 
   1  18   4       17.09       52.05     24.18 o 
   2  18   4       52.35       79.73     25.91 o 
   3  18   4       46.23      111.19     24.83 o 
   4  18   4       59.50       27.64     34.27 o 
   5  18   4      193.71      208.33     37.07 o 
   6  18   4        0.84       30.33     22.24 o 
  -5  19   4        7.98       40.04     20.15 o 
  -4  19   4        1.56        5.78     26.40 o 
  -3  19   4        1.47       16.69     21.69 o 
  -2  19   4       14.06       32.86     23.10 o 
  -1  19   4       28.05       18.79     26.53 o 
   0  19   4        0.97       14.56     17.28 o 
   1  19   4       38.13       29.40     24.23 o 
   2  19   4       70.24      116.94     32.09 o 
   3  19   4        2.94        2.68     25.23 o 
   4  19   4        0.67       47.30     21.43 o 
   5  19   4        1.79        8.25     21.00 o 
  -4  20   4        4.59        5.67     25.26 o 
  -3  20   4        0.11       33.78     18.07 o 
  -2  20   4       14.09       23.92     23.92 o 
  -1  20   4       28.98        0.00     28.97 o 
   0  20   4       89.89       67.27     20.50 o 
   1  20   4        0.04        0.00     20.75 o 
   2  20   4        5.38       19.14     22.46 o 
   3  20   4        3.77       35.85     21.56 o 
 -13   1   5        4.75        2.24     25.06 o 
 -12   1   5       62.64       62.53     23.73 o 
 -11   1   5      314.06      276.30     37.73 o 
 -10   1   5       14.90       20.35     20.35 o 
  -9   1   5      116.36      105.46     21.44 o 
  -8   1   5        8.89        4.88     16.04 o 
  -7   1   5        2.15       12.76     12.76 o 
  -6   1   5      647.60      679.18     34.39 o 
  -5   1   5      360.43      365.84     25.13 o 
  -4   1   5      738.76      837.52     31.84 o 
  -3   1   5      132.75      117.25     13.20 o 
  -2   1   5     7781.58     7896.32     79.88 o 
  -1   1   5        0.87        2.30      7.84 o 
   0   1   5     9547.19     9758.54     60.73 o 
   1   1   5     1922.11     1765.72     40.39 o 
   2   1   5     9833.71    10635.97     99.29 o 
   3   1   5        0.17        8.99     12.71 o 
   4   1   5        2.30        5.75     14.84 o 
   5   1   5     2077.06     2039.17     59.12 o 
   6   1   5      107.20       85.41     21.06 o 
   7   1   5        5.77       11.81     17.57 o 
   8   1   5       28.36       49.14     18.64 o 
   9   1   5        2.03       10.42     19.74 o 
  10   1   5       96.01      135.55     26.17 o 
  11   1   5       26.60       32.39     20.71 o 
  12   1   5       47.68       14.01     27.80 o 
 -13   2   5      134.56      151.60     31.26 o 
 -12   2   5       56.86       67.02     28.86 o 
 -11   2   5      300.92      327.51     40.16 o 
 -10   2   5      250.16      243.93     31.20 o 
  -9   2   5       61.83       62.50     21.95 o 
  -8   2   5      249.15      233.31     24.23 o 
  -7   2   5      142.18      130.41     20.22 o 
  -6   2   5     3328.10     2952.97     67.69 o 
  -5   2   5      181.93      217.08     19.31 o 
  -4   2   5     5768.41     6296.44     80.64 o 
  -3   2   5      674.20      682.99     26.92 o 
  -2   2   5      132.09      124.27     13.46 o 
  -1   2   5       46.35       39.70     10.16 o 
   0   2   5     1519.00     1677.85     38.18 o 
   1   2   5        0.00        0.00      8.06 o 
   2   2   5    12167.43    13053.53    111.54 o 
   3   2   5      282.21      299.40     21.36 o 
   4   2   5       40.79       46.95     14.54 o 
   5   2   5      301.62      314.55     28.24 o 
   6   2   5     1945.96     1918.23     60.54 o 
   7   2   5       25.97       18.69     18.69 o 
   8   2   5      961.12     1000.89     49.79 o 
   9   2   5       92.19      118.14     23.41 o 
  10   2   5       28.14       13.20     24.33 o 
  11   2   5       19.37       20.63     23.51 o 
  12   2   5        0.71       20.59     23.38 o 
 -13   3   5        0.00       21.29     22.61 o 
 -12   3   5        2.48       16.39     24.47 o 
 -11   3   5       28.90       57.60     25.02 o 
 -10   3   5        2.18       41.18     22.75 o 
  -9   3   5      267.51      298.02     31.85 o 
  -8   3   5       26.80       16.54     17.10 o 
  -7   3   5      238.32      227.76     24.59 o 
  -6   3   5      712.55      839.02     36.75 o 
  -5   3   5      271.21      266.28     23.34 o 
  -4   3   5     8119.71     8584.00     96.03 o 
  -3   3   5        6.57        1.79     10.73 o 
  -2   3   5        1.02        9.10      9.10 o 
  -1   3   5       58.64       59.17      9.51 o 
   0   3   5      627.63      577.52     16.90 o 
   1   3   5      149.80      159.66     16.03 o 
   2   3   5      230.43      286.39     19.91 o 
   3   3   5      292.71      278.04     22.63 o 
   4   3   5      405.17      397.35     25.87 o 
   5   3   5        6.82        2.67     13.33 o 
   6   3   5       58.24       74.22     17.24 o 
   7   3   5        1.42       15.53     16.10 o 
   8   3   5      102.14      113.32     24.74 o 
   9   3   5        3.23       24.19     24.19 o 
  10   3   5       26.48       33.53     25.27 o 
  11   3   5       26.27       43.83     22.63 o 
  12   3   5       50.15       57.07     24.40 o 
 -13   4   5        0.96        7.13     24.54 o 
 -12   4   5      207.95      195.53     34.31 o 
 -11   4   5       20.40       66.16     29.53 o 
 -10   4   5       42.58       35.94     32.64 o 
  -9   4   5      496.35      528.86     43.19 o 
  -8   4   5      141.39      146.32     22.11 o 
  -7   4   5       41.70       44.22     14.82 o 
  -6   4   5        0.00       16.05     10.89 o 
  -5   4   5      210.02      183.57     20.78 o 
  -4   4   5     7231.76     7596.50     91.53 o 
  -3   4   5        0.05        1.77     10.62 o 
  -2   4   5      860.02      902.31     30.97 o 
  -1   4   5       72.04       61.57     11.66 o 
   0   4   5     1025.08      941.37     21.37 o 
   1   4   5      230.37      233.05     17.40 o 
   2   4   5     1176.32     1045.63     36.51 o 
   3   4   5       39.59       33.13     11.75 o 
   4   4   5      549.61      542.08     30.37 o 
   5   4   5       19.03        1.47     14.15 o 
   6   4   5      732.84      681.20     39.63 o 
   7   4   5        1.38        1.72     16.66 o 
   8   4   5       17.36       19.67     17.71 o 
   9   4   5      106.89       57.54     27.69 o 
  10   4   5        0.96        6.69     23.14 o 
  11   4   5        0.82       11.61     22.74 o 
  12   4   5        0.01        0.00     15.76 o 
 -13   5   5        0.24        7.30     22.55 o 
 -12   5   5      129.53       89.51     33.53 o 
 -11   5   5      133.62      189.01     33.09 o 
 -10   5   5      173.41      200.54     32.08 o 
  -9   5   5      250.20      251.26     32.90 o 
  -8   5   5      445.80      373.39     34.76 o 
  -7   5   5      114.27       84.66     19.65 o 
  -6   5   5      869.90      788.66     40.30 o 
  -5   5   5      381.92      367.33     27.07 o 
  -4   5   5      986.37     1182.47     41.26 o 
  -3   5   5     4320.74     4128.00     66.52 o 
  -2   5   5    13526.99    13264.05    114.58 o 
  -1   5   5      821.56      740.76     29.18 o 
   0   5   5      876.81      764.36     20.34 o 
   1   5   5        0.83        7.47      9.56 o 
   2   5   5      340.67      361.27     23.01 o 
   3   5   5      107.20      105.27     16.65 o 
   4   5   5      424.19      403.19     27.18 o 
   5   5   5        0.41       13.20     14.95 o 
   6   5   5        0.10        3.19     15.40 o 
   7   5   5       43.77       23.52     18.92 o 
   8   5   5      199.59      252.53     32.84 o 
   9   5   5       39.54       34.65     23.56 o 
  10   5   5      109.79       95.96     27.37 o 
  11   5   5       46.75       14.10     23.03 o 
  12   5   5        9.04       25.71     25.71 o 
 -13   6   5        6.44       19.25     17.94 o 
 -12   6   5       79.27       82.69     25.06 o 
 -11   6   5       20.87       18.93     27.62 o 
 -10   6   5      758.25      814.08     49.20 o 
  -9   6   5      238.45      197.87     31.89 o 
  -8   6   5        4.49       19.39     19.39 o 
  -7   6   5      416.13      451.88     34.41 o 
  -6   6   5      123.64      111.19     19.31 o 
  -5   6   5      682.85      710.24     35.50 o 
  -4   6   5      343.39      266.73     25.29 o 
  -3   6   5       21.85       26.52     14.44 o 
  -2   6   5     2034.85     2005.80     50.92 o 
  -1   6   5       14.03        0.00     10.82 o 
   0   6   5     1348.52     1263.09     34.87 o 
   1   6   5      220.45      198.59     17.94 o 
   2   6   5     1298.32     1298.47     41.63 o 
   3   6   5      376.66      340.03     27.42 o 
   4   6   5     1157.17     1117.44     44.97 o 
   5   6   5       39.69       21.35     18.42 o 
   6   6   5      586.05      552.07     34.25 o 
   7   6   5       62.50       43.26     23.50 o 
   8   6   5     1780.77     1783.73     69.45 o 
   9   6   5       22.51       21.85     21.85 o 
  10   6   5       87.77       85.89     26.17 o 
  11   6   5       57.08       63.67     25.56 o 
 -12   7   5       40.78       26.94     28.60 o 
 -11   7   5        1.95       14.54     21.30 o 
 -10   7   5        0.13       26.10     26.10 o 
  -9   7   5       67.10       70.23     29.29 o 
  -8   7   5      149.53      169.67     27.26 o 
  -7   7   5       48.59       21.10     18.76 o 
  -6   7   5      184.53      168.73     22.97 o 
  -5   7   5      253.78      232.86     27.74 o 
  -4   7   5     1551.86     1383.58     48.15 o 
  -3   7   5      802.00      804.08     36.90 o 
  -2   7   5      105.20      118.82     18.53 o 
  -1   7   5      397.10      400.37     25.37 o 
   0   7   5     1230.80     1276.57     49.46 o 
   1   7   5       62.85       18.96     14.88 o 
   2   7   5     5894.61     5972.10     88.03 o 
   3   7   5       36.32       27.63     15.58 o 
   4   7   5       36.36       43.43     17.32 o 
   5   7   5      154.56      133.08     20.47 o 
   6   7   5      686.42      726.26     43.84 o 
   7   7   5        3.11       25.50     18.61 o 
   8   7   5      136.36      125.20     27.38 o 
   9   7   5      106.64      133.62     27.10 o 
  10   7   5        1.44        9.32     23.67 o 
  11   7   5       23.84       14.20     24.04 o 
 -12   8   5       18.12       34.27     20.28 o 
 -11   8   5        1.13       17.15     20.73 o 
 -10   8   5       61.49      103.24     25.33 o 
  -9   8   5       92.34       90.42     26.35 o 
  -8   8   5      135.04      154.69     30.19 o 
  -7   8   5      217.20      239.93     28.52 o 
  -6   8   5        3.79       11.84     16.57 o 
  -5   8   5        3.40        7.71     14.54 o 
  -4   8   5      182.67      153.69     22.55 o 
  -3   8   5      814.00      757.34     36.42 o 
  -2   8   5       45.24       46.83     14.43 o 
  -1   8   5       15.36       30.92     13.42 o 
   0   8   5     1273.24     1285.97     32.25 o 
   1   8   5      512.72      449.86     27.67 o 
   2   8   5     3362.86     3309.14     72.99 o 
   3   8   5       64.29       67.92     18.52 o 
   4   8   5     1036.57     1069.90     48.23 o 
   5   8   5       13.82       15.25     19.65 o 
   6   8   5      937.39      873.17     46.55 o 
   7   8   5       10.80        4.01     22.06 o 
   8   8   5       75.44       57.15     24.25 o 
   9   8   5       10.88       32.52     23.73 o 
  10   8   5       27.12       21.65     23.89 o 
  11   8   5        0.08       22.48     22.48 o 
 -12   9   5       60.31       88.60     27.11 o 
 -11   9   5        0.95       23.95     23.95 o 
 -10   9   5       11.42        0.00     22.14 o 
  -9   9   5       12.23       11.29     22.87 o 
  -8   9   5      738.14      710.92     51.09 o 
  -7   9   5      153.89      149.24     29.79 o 
  -6   9   5       31.77       46.98     19.93 o 
  -5   9   5        0.59        1.79     16.70 o 
  -4   9   5        2.86       56.67     15.21 o 
  -3   9   5      784.70      698.86     36.88 o 
  -2   9   5     1397.05     1269.64     48.19 o 
  -1   9   5        0.09        1.17     12.88 o 
   0   9   5      988.23      909.51     53.83 o 
   1   9   5       42.42       55.16     15.47 o 
   2   9   5      956.69      909.79     42.34 o 
   3   9   5      722.54      673.13     38.39 o 
   4   9   5     1309.85     1280.44     53.17 o 
   5   9   5       63.80       70.37     17.96 o 
   6   9   5       85.53       82.58     22.18 o 
   7   9   5       43.81       44.71     20.64 o 
   8   9   5      314.97      307.01     38.90 o 
   9   9   5        5.21        7.14     23.00 o 
  10   9   5       38.68       48.79     23.29 o 
  11   9   5        5.09        4.83     26.57 o 
 -11  10   5       17.08       17.60     26.27 o 
 -10  10   5       16.05       32.08     24.33 o 
  -9  10   5       27.44       47.51     21.93 o 
  -8  10   5        0.35        6.67     23.52 o 
  -7  10   5      149.80      243.17     28.99 o 
  -6  10   5      680.45      662.21     47.82 o 
  -5  10   5       11.87       19.50     18.91 o 
  -4  10   5      177.32      175.87     24.91 o 
  -3  10   5       65.87       61.03     19.44 o 
  -2  10   5       27.56       40.14     17.25 o 
  -1  10   5       85.23       53.28     17.66 o 
   0  10   5      346.97      309.68     20.76 o 
   1  10   5      158.71      163.79     20.25 o 
   2  10   5      247.30      301.46     26.63 o 
   3  10   5       44.19       59.72     17.24 o 
   4  10   5       77.39       53.51     19.02 o 
   5  10   5        8.53       25.16     17.17 o 
   6  10   5       13.33       16.68     20.48 o 
   7  10   5       19.26        0.00     22.63 o 
   8  10   5       41.47       33.17     21.84 o 
   9  10   5       26.33       58.82     20.92 o 
  10  10   5        0.01        2.40     21.65 o 
 -11  11   5       40.58        2.43     23.58 o 
 -10  11   5        9.09       38.30     22.18 o 
  -9  11   5      155.82      138.06     29.07 o 
  -8  11   5      138.39       95.96     29.28 o 
  -7  11   5       26.53       44.18     23.72 o 
  -6  11   5     1130.46     1197.29     61.25 o 
  -5  11   5       62.59       32.61     23.85 o 
  -4  11   5       86.86       80.97     22.65 o 
  -3  11   5       44.62       42.47     18.68 o 
  -2  11   5        3.83       22.75     12.86 o 
  -1  11   5      121.28       96.95     18.97 o 
   0  11   5      227.58      251.48     19.04 o 
   1  11   5       42.52       17.75     17.75 o 
   2  11   5       33.27       44.12     15.20 o 
   3  11   5       12.27       16.17     15.56 o 
   4  11   5        4.60       15.26     19.15 o 
   5  11   5       30.43       49.36     20.22 o 
   6  11   5       16.38       52.76     17.88 o 
   7  11   5        4.80       18.57     20.29 o 
   8  11   5       30.51       46.60     25.50 o 
   9  11   5      100.65       75.42     31.91 o 
  10  11   5        1.01       19.95     22.76 o 
 -11  12   5       38.77       36.28     24.18 o 
 -10  12   5       13.56       13.00     25.74 o 
  -9  12   5       44.08       51.24     28.24 o 
  -8  12   5      342.90      361.32     38.70 o 
  -7  12   5       16.94        9.19     23.13 o 
  -6  12   5      524.49      533.69     46.38 o 
  -5  12   5        5.26        4.25     20.33 o 
  -4  12   5      695.95      749.57     47.42 o 
  -3  12   5       89.12      107.63     23.95 o 
  -2  12   5      205.94      219.70     27.13 o 
  -1  12   5       41.90       33.14     20.60 o 
   0  12   5       64.80       59.24     12.73 o 
   1  12   5        0.15        3.58     15.81 o 
   2  12   5        2.49       16.22     16.22 o 
   3  12   5       31.19       40.98     21.09 o 
   4  12   5       70.82       43.31     24.96 o 
   5  12   5       17.06        2.09     22.66 o 
   6  12   5        1.45       32.50     17.28 o 
   7  12   5        3.73       39.18     19.59 o 
   8  12   5       51.97       88.51     25.45 o 
   9  12   5        0.23       20.42     26.21 o 
  10  12   5       19.80       60.47     22.28 o 
 -10  13   5        9.05       21.36     20.08 o 
  -9  13   5        0.03        7.92     17.75 o 
  -8  13   5        4.44       10.32     23.21 o 
  -7  13   5       32.54       44.34     21.88 o 
  -6  13   5        3.56        6.93     20.19 o 
  -5  13   5        4.61       46.55     19.17 o 
  -4  13   5        2.85       14.66     17.71 o 
  -3  13   5       38.26       38.40     23.16 o 
  -2  13   5      629.69      629.49     44.85 o 
  -1  13   5       29.75        0.00     23.43 o 
   0  13   5      338.24      341.49     23.78 o 
   1  13   5      175.00      156.58     26.10 o 
   2  13   5      155.60      150.73     26.89 o 
   3  13   5      125.01       98.98     28.15 o 
   4  13   5        6.71       28.94     16.58 o 
   5  13   5      283.30      319.59     36.04 o 
   6  13   5       73.91      107.76     28.24 o 
   7  13   5        1.61       30.61     22.47 o 
   8  13   5      135.46      111.80     32.67 o 
   9  13   5        4.98       15.67     26.19 o 
 -10  14   5        1.24       24.41     20.47 o 
  -9  14   5        2.64       18.98     24.85 o 
  -8  14   5       21.80       61.32     24.30 o 
  -7  14   5        2.68       18.18     25.21 o 
  -6  14   5        0.39        9.90     23.10 o 
  -5  14   5        6.79        4.87     19.44 o 
  -4  14   5      188.47      197.35     30.55 o 
  -3  14   5      222.71      196.36     33.90 o 
  -2  14   5     1105.59     1063.10     56.83 o 
  -1  14   5      155.07      210.95     31.35 o 
   0  14   5      917.01      939.82     82.99 o 
   1  14   5      505.16      436.58     40.63 o 
   2  14   5       34.67        6.66     23.02 o 
   3  14   5       30.74       76.92     20.59 o 
   4  14   5       21.65        7.21     23.46 o 
   5  14   5      507.18      493.13     42.92 o 
   6  14   5       13.96       33.39     28.21 o 
   7  14   5       10.06       28.94     27.28 o 
   8  14   5       89.88      148.82     30.75 o 
   9  14   5        3.41        2.59     24.73 o 
  -9  15   5        0.21       13.99     23.58 o 
  -8  15   5        1.06        0.00     24.31 o 
  -7  15   5        0.60       16.16     19.92 o 
  -6  15   5        0.83       18.40     24.63 o 
  -5  15   5        0.00        7.53     19.01 o 
  -4  15   5       21.48       29.20     23.11 o 
  -3  15   5       17.99        9.44     21.31 o 
  -2  15   5     1078.16     1040.44     58.54 o 
  -1  15   5      218.82      245.52     34.30 o 
   0  15   5      295.51      252.49     24.65 o 
   1  15   5      513.13      594.19     43.54 o 
   2  15   5       21.82       58.24     16.30 o 
   3  15   5        0.12       16.86     21.08 o 
   4  15   5      116.89      115.08     31.60 o 
   5  15   5      176.33      207.04     33.88 o 
   6  15   5       87.45      167.65     29.35 o 
   7  15   5       48.07       56.55     26.80 o 
   8  15   5      199.32      155.69     37.05 o 
  -8  16   5        1.64       16.84     19.51 o 
  -7  16   5       44.44       11.26     28.71 o 
  -6  16   5        0.03       10.77     21.54 o 
  -5  16   5        7.47       50.25     16.06 o 
  -4  16   5       87.89       94.99     29.77 o 
  -3  16   5        0.42       19.91     18.70 o 
  -2  16   5       77.75       53.54     27.07 o 
  -1  16   5       46.42       62.08     22.98 o 
   0  16   5       24.05        7.59     16.97 o 
   1  16   5      185.85      197.54     33.33 o 
   2  16   5        3.60       19.70     22.09 o 
   3  16   5      171.88      219.33     33.29 o 
   4  16   5       84.84       41.89     26.37 o 
   5  16   5       39.25       18.84     31.11 o 
   6  16   5       30.28       32.87     29.85 o 
   7  16   5       49.06       62.87     19.84 o 
  -7  17   5        0.13       26.03     26.03 o 
  -6  17   5        7.79        0.00     19.49 o 
  -5  17   5        0.18        5.51     24.65 o 
  -4  17   5       51.34       86.25     24.13 o 
  -3  17   5       21.12       34.04     24.27 o 
  -2  17   5       29.27       10.35     21.58 o 
  -1  17   5       31.47       12.62     21.43 o 
   0  17   5       17.09       19.57     13.99 o 
   1  17   5      139.25      178.14     30.95 o 
   2  17   5      164.54      179.63     31.01 o 
   3  17   5        1.12        0.00     25.25 o 
   4  17   5        2.91        8.26     23.64 o 
   5  17   5        1.10        2.76     26.19 o 
   6  17   5       55.69       49.85     29.65 o 
  -6  18   5        0.03       40.02     21.36 o 
  -5  18   5        0.01       19.84     26.82 o 
  -4  18   5        1.54       25.06     25.92 o 
  -3  18   5        5.04       10.92     23.56 o 
  -2  18   5       92.89       50.87     26.44 o 
  -1  18   5       56.05       60.79     26.54 o 
   0  18   5        2.84       12.95     31.28 o 
   1  18   5        0.01       18.41     20.41 o 
   2  18   5       74.84       54.11     29.18 o 
   3  18   5       17.39        8.41     27.44 o 
   4  18   5       17.35       58.47     25.13 o 
   5  18   5        0.63        5.51     25.20 o 
  -5  19   5        6.99       40.00     22.53 o 
  -4  19   5        0.50       11.40     23.62 o 
  -3  19   5       22.51       11.27     26.12 o 
  -2  19   5        3.31        5.50     19.56 o 
  -1  19   5        1.95       25.73     25.73 o 
   0  19   5       11.20       66.05     15.68 o 
   1  19   5       71.10       21.69     34.15 o 
   2  19   5        3.97       46.75     19.99 o 
   3  19   5        0.59        5.59     25.26 o 
   4  19   5        0.10        5.67     23.98 o 
  -3  20   5        0.20        8.53     24.31 o 
  -2  20   5        6.94       30.65     23.38 o 
  -1  20   5       59.44       32.80     30.73 o 
   0  20   5        2.07        8.14     16.50 o 
   1  20   5       10.98       51.98     20.12 o 
   2  20   5       24.40       52.41     20.51 o 
 -13   0   6       97.43      128.55     26.44 o 
 -12   0   6       55.65       64.84     29.64 o 
 -11   0   6       41.02       50.18     25.36 o 
 -10   0   6       58.99      120.68     27.78 o 
  -9   0   6       43.63       50.00     20.11 o 
  -8   0   6      208.87      203.08     23.31 o 
  -7   0   6       12.15        4.71     12.65 o 
  -6   0   6     1726.59     1804.53     54.37 o 
  -5   0   6     1312.85     1339.73     44.52 o 
  -4   0   6      779.85      771.64     32.39 o 
  -3   0   6     1722.64     1888.71     45.99 o 
  -2   0   6        0.84        0.95      7.87 o 
  -1   0   6       52.40       53.79     10.44 o 
   0   0   6     7836.15     7601.10     69.47 o 
   1   0   6     1397.01     1374.33     38.68 o 
   2   0   6    33960.46    33454.04    769.40 o 
   3   0   6      233.56      215.36     23.58 o 
   4   0   6    72117.05    70279.34   1299.16 o 
   5   0   6     1791.93     1848.05     62.48 o 
   6   0   6      466.13      466.57     35.75 o 
   7   0   6       22.37       29.77     16.84 o 
   8   0   6      465.56      402.38     39.73 o 
   9   0   6       44.84       72.83     23.70 o 
  10   0   6        6.88       41.48     20.46 o 
  11   0   6       19.42       20.34     26.01 o 
  12   0   6       18.01        5.08     23.80 o 
 -13   1   6       58.07       96.27     25.57 o 
 -12   1   6        0.86       23.61     23.61 o 
 -11   1   6        1.38       13.41     23.14 o 
 -10   1   6      460.87      550.34     43.65 o 
  -9   1   6        0.47       18.88     20.29 o 
  -8   1   6       37.34       44.10     15.18 o 
  -7   1   6       18.67       12.45     12.45 o 
  -6   1   6       70.59       69.46     15.24 o 
  -5   1   6      684.56      706.76     33.89 o 
  -4   1   6      119.45      106.13     15.12 o 
  -3   1   6      980.41     1023.58     35.11 o 
  -2   1   6     1888.08     2146.16     46.31 o 
  -1   1   6      105.71       94.93     11.98 o 
   0   1   6     3362.24     3412.17     40.10 o 
   1   1   6      858.67      902.83     31.35 o 
   2   1   6     2792.59     2637.70     56.84 o 
   3   1   6       60.81       40.26     18.74 o 
   4   1   6      683.22      655.79     37.55 o 
   5   1   6       18.02       20.04     18.85 o 
   6   1   6      160.32      203.48     24.25 o 
   7   1   6        1.75        5.54     16.94 o 
   8   1   6       32.34       70.20     22.93 o 
   9   1   6        0.00       24.16     19.16 o 
  10   1   6      157.35      119.19     29.33 o 
  11   1   6        6.11        7.35     23.99 o 
  12   1   6        6.26       50.20     18.99 o 
 -13   2   6        3.19       11.68     20.72 o 
 -12   2   6      134.61       86.09     30.24 o 
 -11   2   6       13.22        4.43     22.95 o 
 -10   2   6      565.79      594.93     45.43 o 
  -9   2   6       76.59       37.68     24.56 o 
  -8   2   6        0.03        6.80     14.74 o 
  -7   2   6       41.00       42.42     17.20 o 
  -6   2   6        2.31       33.60     11.01 o 
  -5   2   6        2.84        3.52     11.14 o 
  -4   2   6     6332.69     6361.16     85.27 o 
  -3   2   6        0.26        1.81      9.71 o 
  -2   2   6      281.39      272.05     19.10 o 
  -1   2   6        5.73        2.49      8.08 o 
   0   2   6     1080.22     1156.84     24.59 o 
   1   2   6       46.90       43.00     11.07 o 
   2   2   6        7.55       11.25     12.50 o 
   3   2   6      189.84      188.86     17.52 o 
   4   2   6     4245.95     4639.97     82.08 o 
   5   2   6       78.45       15.83     21.21 o 
   6   2   6        3.20       22.70     11.50 o 
   7   2   6       31.27       21.76     17.12 o 
   8   2   6      113.40      178.46     25.54 o 
   9   2   6       23.21       28.22     22.19 o 
  10   2   6       83.06       55.26     23.35 o 
  11   2   6       39.05       21.28     27.01 o 
  12   2   6        6.84       18.65     21.61 o 
 -13   3   6        1.10        9.48     18.97 o 
 -12   3   6        4.18       14.17     25.14 o 
 -11   3   6        0.19        6.79     25.05 o 
 -10   3   6     2181.36     2340.35     81.88 o 
  -9   3   6       16.31       17.30     24.54 o 
  -8   3   6      156.46      179.32     26.87 o 
  -7   3   6       35.92       15.41     15.41 o 
  -6   3   6      695.18      675.15     35.97 o 
  -5   3   6       31.40       25.58     12.50 o 
  -4   3   6        1.02       19.43     12.96 o 
  -3   3   6      105.46       92.53     14.92 o 
  -2   3   6      289.38      360.47     19.64 o 
  -1   3   6        0.28       14.00      7.30 o 
   0   3   6       64.04       61.58     11.03 o 
   1   3   6        2.08       21.25      8.12 o 
   2   3   6      148.15      179.66     18.92 o 
   3   3   6      132.51      128.78     18.09 o 
   4   3   6      992.19     1058.46     43.60 o 
   5   3   6       12.01       13.46     12.26 o 
   6   3   6       34.23       38.08     16.83 o 
   7   3   6        3.60        3.78     15.97 o 
   8   3   6     1137.01      853.88     21.54 o 
   9   3   6        2.55       13.11     21.55 o 
  10   3   6       29.05       16.23     26.78 o 
  11   3   6        0.41       24.10     24.10 o 
 -13   4   6       12.97        9.54     22.63 o 
 -12   4   6        1.84       26.33     22.64 o 
 -11   4   6       60.53       43.72     29.50 o 
 -10   4   6     1606.14     1799.94     71.42 o 
  -9   4   6       79.65       59.11     28.43 o 
  -8   4   6      352.45      366.24     33.66 o 
  -7   4   6       20.82       55.74     14.36 o 
  -6   4   6      192.58      149.95     18.49 o 
  -5   4   6       90.41       84.61     15.99 o 
  -4   4   6     2014.25     2174.86     55.39 o 
  -3   4   6      265.34      290.10     21.88 o 
  -2   4   6     2303.19     2237.78     50.34 o 
  -1   4   6      726.30      677.38     27.78 o 
   0   4   6      634.47      601.01     19.33 o 
   1   4   6       42.62       34.70     11.98 o 
   2   4   6     4229.48     4554.03     77.25 o 
   3   4   6       28.37       36.84     11.57 o 
   4   4   6     1457.96     1405.25     49.78 o 
   5   4   6       71.96       71.71     18.52 o 
   6   4   6       24.40       27.17     17.13 o 
   7   4   6        0.00        5.81     16.85 o 
   8   4   6      216.41      154.98     29.75 o 
   9   4   6        1.43       13.34     15.52 o 
  10   4   6       40.06       21.01     24.61 o 
  11   4   6        8.89       21.31     22.95 o 
 -13   5   6       26.73       21.94     25.70 o 
 -12   5   6        0.85       48.92     21.00 o 
 -11   5   6        2.26        2.38     24.42 o 
 -10   5   6      434.38      295.85     41.90 o 
  -9   5   6        0.72        2.00     21.94 o 
  -8   5   6      278.70      275.74     30.32 o 
  -7   5   6       22.31       29.94     13.96 o 
  -6   5   6       26.87       37.05     15.17 o 
  -5   5   6        2.91        5.27     12.58 o 
  -4   5   6      744.98      659.35     33.79 o 
  -3   5   6     2192.75     2245.57     55.46 o 
  -2   5   6      546.63      635.59     29.56 o 
  -1   5   6        1.05       13.87      9.15 o 
   0   5   6      308.16      287.00     14.73 o 
   1   5   6      124.57      136.51     17.21 o 
   2   5   6     1085.22     1090.96     39.65 o 
   3   5   6       12.01       22.95     12.68 o 
   4   5   6      212.07      218.86     22.52 o 
   5   5   6       13.71       12.81     16.10 o 
   6   5   6        0.07       19.77     19.77 o 
   7   5   6       35.01       21.20     17.13 o 
   8   5   6        0.76        2.27     18.67 o 
   9   5   6       33.80        8.96     24.97 o 
  10   5   6      284.93      271.43     33.87 o 
  11   5   6        0.06       21.54     22.94 o 
 -12   6   6       70.81       47.08     28.70 o 
 -11   6   6       29.29       43.46     24.38 o 
 -10   6   6        1.60       13.65     24.50 o 
  -9   6   6       20.12       19.22     22.37 o 
  -8   6   6      279.76      254.64     29.14 o 
  -7   6   6        0.12       12.32     17.61 o 
  -6   6   6      472.47      498.85     33.57 o 
  -5   6   6       67.58       97.63     17.98 o 
  -4   6   6        8.66        5.02     10.34 o 
  -3   6   6        6.42        0.00     12.11 o 
  -2   6   6     1432.44     1413.38     44.51 o 
  -1   6   6      983.44      979.54     36.06 o 
   0   6   6       39.65       42.14      8.57 o 
   1   6   6       54.37       57.23     14.01 o 
   2   6   6     1336.52     1331.80     45.85 o 
   3   6   6       37.66       21.58     14.39 o 
   4   6   6      773.74      698.89     37.67 o 
   5   6   6        5.66        9.81     18.13 o 
   6   6   6      291.95      385.60     30.04 o 
   7   6   6      101.13       81.73     26.37 o 
   8   6   6      378.28      361.22     37.51 o 
   9   6   6       96.02      101.19     25.37 o 
  10   6   6       84.59       74.15     30.01 o 
  11   6   6       40.04       50.23     19.87 o 
 -12   7   6        8.20       26.74     26.74 o 
 -11   7   6        1.97       26.75     26.75 o 
 -10   7   6       12.62        6.93     27.18 o 
  -9   7   6      155.30      135.71     31.56 o 
  -8   7   6        2.98       18.14     18.14 o 
  -7   7   6        3.42        0.00     16.83 o 
  -6   7   6      340.93      376.87     29.94 o 
  -5   7   6      101.90      111.60     18.99 o 
  -4   7   6     1121.23     1145.32     45.69 o 
  -3   7   6       39.17       43.51     16.57 o 
  -2   7   6     1649.95     1480.45     48.33 o 
  -1   7   6      127.28      130.98     16.37 o 
   0   7   6     1153.34     1173.36     29.76 o 
   1   7   6     1689.68     1584.29     50.25 o 
   2   7   6      898.17      903.05     39.59 o 
   3   7   6        4.04       12.82     13.73 o 
   4   7   6      654.70      598.69     38.46 o 
   5   7   6        0.01       12.18     18.11 o 
   6   7   6      104.29       87.06     22.65 o 
   7   7   6       95.04       90.77     24.86 o 
   8   7   6      864.25      775.13     52.76 o 
   9   7   6       68.89       18.73     25.96 o 
  10   7   6       71.85       36.36     29.39 o 
  11   7   6        2.55       33.61     20.61 o 
 -12   8   6        1.15       19.99     18.82 o 
 -11   8   6        8.27       24.78     26.33 o 
 -10   8   6      400.68      501.34     38.46 o 
  -9   8   6       10.51       45.15     20.29 o 
  -8   8   6       12.38       10.53     19.01 o 
  -7   8   6       38.15       78.78     21.62 o 
  -6   8   6       78.24      103.95     22.64 o 
  -5   8   6      576.04      643.08     37.28 o 
  -4   8   6      198.48      149.85     20.85 o 
  -3   8   6      545.60      525.23     33.55 o 
  -2   8   6        0.30        0.00     14.76 o 
  -1   8   6      573.82      560.96     33.34 o 
   0   8   6       22.66       20.22     10.16 o 
   1   8   6      876.61      785.67     39.16 o 
   2   8   6        0.43        8.60     14.25 o 
   3   8   6        6.99       12.21     15.20 o 
   4   8   6      786.36      821.93     44.40 o 
   5   8   6        0.99       12.75     17.22 o 
   6   8   6      166.61      221.23     26.73 o 
   7   8   6       63.46       66.28     24.20 o 
   8   8   6      125.90       50.20     28.45 o 
   9   8   6        9.46        7.15     23.05 o 
  10   8   6       58.91        2.45     27.45 o 
  11   8   6        1.44       25.61     25.61 o 
 -12   9   6        1.55       47.54     22.16 o 
 -11   9   6       18.49       52.91     22.54 o 
 -10   9   6        0.65       39.34     22.24 o 
  -9   9   6      113.48      109.84     29.52 o 
  -8   9   6      251.12      214.22     33.27 o 
  -7   9   6        0.26       12.16     22.23 o 
  -6   9   6     2328.20     2334.04     74.99 o 
  -5   9   6      436.98      453.46     34.74 o 
  -4   9   6       16.62       16.16     14.36 o 
  -3   9   6      955.57      844.98     42.03 o 
  -2   9   6       60.20       60.11     17.18 o 
  -1   9   6       22.19       12.61     12.91 o 
   0   9   6       72.61      100.65     11.96 o 
   1   9   6      248.77      260.12     25.92 o 
   2   9   6      546.47      550.20     35.96 o 
   3   9   6      241.51      255.41     25.06 o 
   4   9   6      314.88      289.80     31.04 o 
   5   9   6        4.86       11.59     17.52 o 
   6   9   6      183.04      202.84     26.13 o 
   7   9   6        6.77       20.39     20.39 o 
   8   9   6       16.74       16.33     25.18 o 
   9   9   6       40.92       26.93     23.79 o 
  10   9   6        0.31       24.50     24.50 o 
 -11  10   6       14.50       12.62     25.00 o 
 -10  10   6        6.13       24.32     24.32 o 
  -9  10   6      333.12      366.63     38.55 o 
  -8  10   6      233.33      234.90     31.10 o 
  -7  10   6        0.42       23.72     23.72 o 
  -6  10   6     1207.31     1180.19     61.40 o 
  -5  10   6      201.83      162.35     28.26 o 
  -4  10   6      572.01      547.58     37.87 o 
  -3  10   6      868.54      915.67     44.91 o 
  -2  10   6       11.60       16.66     16.66 o 
  -1  10   6      323.82      313.51     27.71 o 
   0  10   6       53.27       41.16     11.54 o 
   1  10   6        6.02       15.67     14.20 o 
   2  10   6        6.68        5.07     14.90 o 
   3  10   6      217.26      249.69     25.75 o 
   4  10   6      222.97      243.31     28.73 o 
   5  10   6        2.12       16.35     16.06 o 
   6  10   6        2.93       30.49     18.77 o 
   7  10   6       15.02       14.00     20.57 o 
   8  10   6       20.00       21.93     21.10 o 
   9  10   6       25.94       17.49     25.20 o 
  10  10   6       20.98       27.19     27.19 o 
 -11  11   6        5.77       26.29     26.29 o 
 -10  11   6        0.25       25.73     21.53 o 
  -9  11   6        1.26       17.54     21.44 o 
  -8  11   6       13.20       19.08     26.60 o 
  -7  11   6       14.34       22.50     20.43 o 
  -6  11   6      266.34      269.89     36.58 o 
  -5  11   6      989.69     1062.13     56.11 o 
  -4  11   6     1075.91     1005.87     51.93 o 
  -3  11   6       30.38       24.67     18.66 o 
  -2  11   6      480.65      436.04     34.69 o 
  -1  11   6        8.74       16.59     15.11 o 
   0  11   6        0.30        0.11     18.92 o 
   1  11   6       29.78       41.01     16.64 o 
   2  11   6       31.26       42.84     17.07 o 
   3  11   6       16.32        1.81     16.24 o 
   4  11   6       20.71        6.00     18.92 o 
   5  11   6        0.52       10.71     19.05 o 
   6  11   6       44.37       86.85     20.47 o 
   7  11   6        8.47       31.21     19.57 o 
   8  11   6       49.50       20.01     29.76 o 
   9  11   6        0.21       24.18     24.18 o 
  10  11   6        3.66       20.00     22.28 o 
 -11  12   6        9.37       22.92     22.92 o 
 -10  12   6       30.45        0.00     27.25 o 
  -9  12   6       10.85       33.49     21.14 o 
  -8  12   6       30.62       52.20     22.37 o 
  -7  12   6       74.04       33.04     25.37 o 
  -6  12   6      174.15      116.34     26.69 o 
  -5  12   6      689.73      711.33     45.05 o 
  -4  12   6        7.29        8.18     19.99 o 
  -3  12   6       33.54       40.21     23.28 o 
  -2  12   6      138.46      124.16     25.25 o 
  -1  12   6      633.46      572.26     41.13 o 
   0  12   6      345.14      327.44     31.42 o 
   1  12   6       17.35       27.79     16.74 o 
   2  12   6        0.72        3.91     17.16 o 
   3  12   6        0.61       16.31     19.62 o 
   4  12   6       59.57       55.94     25.57 o 
   5  12   6        0.20        6.84     18.13 o 
   6  12   6       31.35       91.06     24.44 o 
   7  12   6        1.58       12.35     21.04 o 
   8  12   6        0.00       18.07     24.45 o 
   9  12   6       74.54       69.42     29.20 o 
 -10  13   6        7.41       13.26     27.04 o 
  -9  13   6        5.17       25.33     25.33 o 
  -8  13   6       10.05       30.04     30.04 o 
  -7  13   6      105.02      119.22     29.29 o 
  -6  13   6      130.76      139.91     27.21 o 
  -5  13   6       74.76       79.19     22.66 o 
  -4  13   6       32.96       45.23     23.98 o 
  -3  13   6      328.56      327.53     36.08 o 
  -2  13   6      281.52      210.95     32.60 o 
  -1  13   6      911.77      981.89     52.69 o 
   0  13   6     1786.93     1633.02     56.32 o 
   1  13   6       10.40       10.20     18.92 o 
   2  13   6       20.77       41.70     19.94 o 
   3  13   6       46.12       48.08     26.01 o 
   4  13   6        5.21       18.33     21.34 o 
   5  13   6        1.50       36.11     19.84 o 
   6  13   6      347.74      325.96     41.51 o 
   7  13   6       28.23       20.72     25.69 o 
   8  13   6       12.20       28.79     26.99 o 
   9  13   6      237.73      183.93     39.59 o 
  -9  14   6       46.58       45.97     27.32 o 
  -8  14   6        0.10       24.22     24.22 o 
  -7  14   6       19.83       31.27     22.87 o 
  -6  14   6        1.20       35.02     21.66 o 
  -5  14   6       17.10       21.68     20.77 o 
  -4  14   6       44.78       48.48     24.25 o 
  -3  14   6      213.49      256.25     31.85 o 
  -2  14   6       96.05      140.76     24.77 o 
  -1  14   6      559.41      580.69     43.77 o 
   0  14   6     2478.18     2491.62     58.99 o 
   1  14   6       14.53       58.61     21.64 o 
   2  14   6        1.24        2.12     23.57 o 
   3  14   6      312.48      338.55     37.11 o 
   4  14   6       12.61       12.25     26.01 o 
   5  14   6        0.18        7.62     21.11 o 
   6  14   6      489.17      516.24     50.23 o 
   7  14   6       55.21        2.70     29.71 o 
   8  14   6      104.62      100.98     30.14 o 
  -9  15   6        8.13        2.79     25.89 o 
  -8  15   6       13.06       65.95     23.34 o 
  -7  15   6        0.17        7.96     23.30 o 
  -6  15   6        0.03       10.55     21.08 o 
  -5  15   6      148.42      195.63     29.82 o 
  -4  15   6       57.54       41.83     26.79 o 
  -3  15   6      230.11      228.75     32.90 o 
  -2  15   6        8.51        6.92     21.67 o 
  -1  15   6      122.09       91.44     26.60 o 
   0  15   6      693.75      706.93     36.31 o 
   1  15   6       53.59       62.88     25.14 o 
   2  15   6      137.24      153.59     33.67 o 
   3  15   6        9.15       29.64     25.14 o 
   4  15   6       22.54       18.02     26.00 o 
   5  15   6       23.77       34.31     25.09 o 
   6  15   6      126.78      105.06     35.21 o 
   7  15   6       36.11       16.22     30.33 o 
  -8  16   6       28.86       75.40     25.13 o 
  -7  16   6        0.19       11.06     22.93 o 
  -6  16   6       27.78       38.10     24.36 o 
  -5  16   6       25.22       61.27     25.21 o 
  -4  16   6        5.00       10.39     25.23 o 
  -3  16   6        8.08       28.34     28.34 o 
  -2  16   6       16.55       19.65     22.33 o 
  -1  16   6       63.99      107.10     24.85 o 
   0  16   6      376.30      332.36     43.51 o 
   1  16   6      111.65      101.29     30.21 o 
   2  16   6      264.40      256.41     38.28 o 
   3  16   6       10.17        5.31     23.28 o 
   4  16   6        3.74       18.82     24.32 o 
   5  16   6        0.51        5.34     25.28 o 
   6  16   6      162.50      168.00     31.08 o 
   7  16   6       28.18       16.51     30.03 o 
  -7  17   6       39.39       53.64     30.28 o 
  -6  17   6        9.48       16.91     26.63 o 
  -5  17   6        8.24       16.55     17.97 o 
  -4  17   6        0.58        8.12     21.47 o 
  -3  17   6        4.10        0.00     25.13 o 
  -2  17   6       11.36        5.26     22.50 o 
  -1  17   6        0.15       15.39     22.65 o 
   0  17   6      362.25      387.50     50.73 o 
   1  17   6       16.31       22.35     22.35 o 
   2  17   6       10.74       37.15     26.41 o 
   3  17   6        8.03       27.00     21.83 o 
   4  17   6       10.83        2.81     21.61 o 
   5  17   6       14.45       44.61     23.25 o 
   6  17   6       28.13       33.24     27.10 o 
  -6  18   6        5.94       14.30     24.90 o 
  -5  18   6        8.33       19.74     22.21 o 
  -4  18   6       64.55       66.93     26.33 o 
  -3  18   6       20.07        2.83     22.07 o 
  -2  18   6        2.58       21.54     24.38 o 
  -1  18   6        4.52       23.96     23.96 o 
   0  18   6        4.47       32.27     39.59 o 
   1  18   6        9.82       51.16     23.05 o 
   2  18   6        0.51        8.12     24.67 o 
   3  18   6      247.78      178.19     39.51 o 
   4  18   6        2.85        2.68     23.62 o 
   5  18   6        0.12       27.96     18.97 o 
  -5  19   6        6.87        2.85     21.01 o 
  -4  19   6        0.00       56.75     19.97 o 
  -3  19   6       18.69       50.53     23.77 o 
  -2  19   6        7.88        8.41     27.38 o 
  -1  19   6        2.12        8.09     22.65 o 
   0  19   6        1.96       29.94     15.97 o 
   1  19   6        7.76        0.00     26.83 o 
   2  19   6        0.00       25.09     26.15 o 
   3  19   6       35.23       11.24     31.91 o 
  -3  20   6       14.44       25.34     26.11 o 
  -2  20   6       18.02       33.41     19.38 o 
  -1  20   6        0.67        5.58     26.40 o 
   0  20   6        2.08       18.45     15.41 o 
   1  20   6       18.36       19.37     25.91 o 
 -13   1   7       11.69       25.96     22.88 o 
 -12   1   7        6.72       21.23     25.38 o 
 -11   1   7        2.23        2.35     24.32 o 
 -10   1   7      761.72      816.84     52.77 o 
  -9   1   7      250.69      288.96     30.36 o 
  -8   1   7      227.87      233.29     28.30 o 
  -7   1   7      104.45      103.81     17.64 o 
  -6   1   7      188.92      218.13     23.37 o 
  -5   1   7       28.73       25.09     15.05 o 
  -4   1   7     1824.50     1796.54     50.77 o 
  -3   1   7      565.45      507.89     26.91 o 
  -2   1   7       43.69       26.24     10.68 o 
  -1   1   7       65.88       69.23     11.33 o 
   0   1   7      409.42      422.85     18.42 o 
   1   1   7      123.23      142.47     15.52 o 
   2   1   7      623.67      620.70     31.19 o 
   3   1   7     2498.13     2317.94     60.37 o 
   4   1   7    17596.65    18983.37    170.33 o 
   5   1   7      133.97      122.06     23.86 o 
   6   1   7     5573.30     5769.96    112.75 o 
   7   1   7      118.75      113.29     26.40 o 
   8   1   7      307.99      333.04     37.82 o 
   9   1   7        8.47       18.56     21.66 o 
  10   1   7       12.80       61.31     19.98 o 
  11   1   7       28.90       22.56     23.55 o 
 -13   2   7        5.42       13.93     22.85 o 
 -12   2   7      146.98      128.83     29.97 o 
 -11   2   7        7.12       18.15     27.48 o 
 -10   2   7      494.92      623.80     43.94 o 
  -9   2   7      224.71      209.73     29.01 o 
  -8   2   7      467.18      285.23     15.88 o 
  -7   2   7        1.65        3.15     12.91 o 
  -6   2   7      312.24      285.92     22.88 o 
  -5   2   7       18.62       16.38     13.18 o 
  -4   2   7     2350.32     2569.45     60.11 o 
  -3   2   7     1802.08     1634.45     45.85 o 
  -2   2   7       18.31       27.83      9.98 o 
  -1   2   7        9.35        7.60      8.21 o 
   0   2   7     3829.70     3920.72     47.12 o 
   1   2   7       94.39       84.72     14.27 o 
   2   2   7      743.56      723.33     33.64 o 
   3   2   7       82.12       92.37     15.90 o 
   4   2   7      956.31      996.90     45.15 o 
   5   2   7       55.02       53.44     18.62 o 
   6   2   7       42.71       45.45     21.09 o 
   7   2   7      219.17      231.23     30.44 o 
   8   2   7      186.13      123.50     29.45 o 
   9   2   7       36.60       66.34     22.30 o 
  10   2   7       94.27      134.65     29.06 o 
  11   2   7       18.40       43.91     24.68 o 
 -13   3   7        4.33       16.56     24.62 o 
 -12   3   7       17.16       11.87     24.70 o 
 -11   3   7      639.61      521.82     24.68 o 
 -10   3   7       83.50        6.52     26.64 o 
  -9   3   7       15.08        1.96     25.14 o 
  -8   3   7      600.45      658.30     38.91 o 
  -7   3   7      333.44      281.75     28.12 o 
  -6   3   7       20.57       14.46     13.59 o 
  -5   3   7       99.52       89.84     15.76 o 
  -4   3   7     1629.16     1555.81     48.88 o 
  -3   3   7        4.20       17.25     11.89 o 
  -2   3   7     1906.49     1828.23     48.25 o 
  -1   3   7      104.45       93.07     13.56 o 
   0   3   7     1121.60     1108.05     26.40 o 
   1   3   7      286.17      267.74     21.98 o 
   2   3   7      919.17      933.40     37.34 o 
   3   3   7        0.12       14.09     14.09 o 
   4   3   7      751.64      809.24     37.96 o 
   5   3   7        3.98       27.37     13.54 o 
   6   3   7       20.71        8.92     19.61 o 
   7   3   7       75.78       56.98     24.84 o 
   8   3   7      138.51      135.17     31.31 o 
   9   3   7        7.98       13.65     25.12 o 
  10   3   7        0.77        0.00     20.23 o 
  11   3   7        2.06       14.45     21.45 o 
 -13   4   7        2.99       16.87     22.14 o 
 -12   4   7       76.26       82.27     22.70 o 
 -11   4   7       97.84      131.13     28.32 o 
 -10   4   7        1.55       29.36     29.36 o 
  -9   4   7       46.67       42.60     22.01 o 
  -8   4   7      831.10      888.77     49.56 o 
  -7   4   7        8.54       17.35     17.35 o 
  -6   4   7      318.43      363.82     28.21 o 
  -5   4   7      149.85      139.21     21.06 o 
  -4   4   7     2903.21     2818.95     65.63 o 
  -3   4   7     1069.87      953.69     39.10 o 
  -2   4   7      137.43      149.40     16.96 o 
  -1   4   7      904.24      852.33     33.11 o 
   0   4   7      663.98      590.88     20.75 o 
   1   4   7        1.29        0.00      8.91 o 
   2   4   7      188.48      251.24     21.52 o 
   3   4   7        0.32        6.74     10.41 o 
   4   4   7      209.31      198.88     23.42 o 
   5   4   7      149.53      142.31     24.12 o 
   6   4   7      119.76      170.12     23.54 o 
   7   4   7        0.30       19.31     19.31 o 
   8   4   7      168.54       78.48     27.86 o 
   9   4   7        0.39       16.32     17.13 o 
  10   4   7       11.41       21.60     24.64 o 
  11   4   7       24.26       28.99     22.08 o 
 -12   5   7       36.86       39.53     24.80 o 
 -11   5   7       66.09       55.29     30.95 o 
 -10   5   7        0.66       25.24     25.24 o 
  -9   5   7       70.20       75.64     28.55 o 
  -8   5   7      210.95      189.95     24.65 o 
  -7   5   7       45.94       20.76     16.96 o 
  -6   5   7      430.60      539.20     35.54 o 
  -5   5   7       22.18       32.70     14.73 o 
  -4   5   7       23.24        5.32     17.14 o 
  -3   5   7      167.73      175.69     18.38 o 
  -2   5   7     3026.83     3085.16     65.55 o 
  -1   5   7       81.43       65.78     15.71 o 
   0   5   7       44.74       57.72      9.13 o 
   1   5   7        4.96       17.98     10.06 o 
   2   5   7      284.53      226.90     24.15 o 
   3   5   7        8.93        4.28     12.82 o 
   4   5   7      166.32      191.20     23.71 o 
   5   5   7       35.03       42.84     16.89 o 
   6   5   7       43.79       26.55     18.79 o 
   7   5   7       14.92       14.34     16.97 o 
   8   5   7      110.25      140.23     30.09 o 
   9   5   7       18.54       37.62     23.55 o 
  10   5   7       17.20       14.62     22.93 o 
  11   5   7       24.17       27.68     27.68 o 
 -12   6   7        0.61        2.44     20.31 o 
 -11   6   7       20.48       19.61     24.38 o 
 -10   6   7       55.71       72.54     29.84 o 
  -9   6   7      237.22      244.09     35.41 o 
  -8   6   7       94.80       85.81     21.38 o 
  -7   6   7       15.36       12.70     19.49 o 
  -6   6   7       11.14       24.91     14.25 o 
  -5   6   7       37.60       19.60     16.04 o 
  -4   6   7      594.81      637.47     33.58 o 
  -3   6   7      342.21      270.02     24.07 o 
  -2   6   7     6212.33     6367.93     92.48 o 
  -1   6   7      233.28      211.95     22.13 o 
   0   6   7       10.34       22.24      9.45 o 
   1   6   7        0.12        3.93     11.79 o 
   2   6   7      336.82      377.53     25.84 o 
   3   6   7      145.42      137.82     22.82 o 
   4   6   7       83.62      136.25     21.55 o 
   5   6   7       15.37       10.56     17.49 o 
   6   6   7      438.81      420.88     38.15 o 
   7   6   7       12.63        6.43     19.87 o 
   8   6   7       12.14        2.27     21.78 o 
   9   6   7      114.89      112.34     28.49 o 
  10   6   7        0.49        7.48     23.66 o 
  11   6   7       19.54       26.53     26.53 o 
 -12   7   7        0.18        5.07     21.71 o 
 -11   7   7      142.95      127.83     27.88 o 
 -10   7   7        5.09       11.97     22.00 o 
  -9   7   7       88.55        4.62     22.21 o 
  -8   7   7        0.34        8.24     21.78 o 
  -7   7   7      112.18      143.09     23.50 o 
  -6   7   7      547.72      519.62     40.34 o 
  -5   7   7      402.38      375.37     32.31 o 
  -4   7   7      235.88      201.99     25.10 o 
  -3   7   7       16.50        4.17     14.90 o 
  -2   7   7     2067.88     2069.96     58.75 o 
  -1   7   7       71.56       62.80     17.69 o 
   0   7   7      707.64      687.91     24.69 o 
   1   7   7      117.11      109.02     19.22 o 
   2   7   7      902.76      851.58     40.54 o 
   3   7   7      218.31      212.91     23.36 o 
   4   7   7        9.34       11.81     16.66 o 
   5   7   7      118.58      139.11     24.99 o 
   6   7   7      110.16      135.34     27.66 o 
   7   7   7       11.31       17.46     22.42 o 
   8   7   7       35.34        9.27     25.57 o 
   9   7   7      123.95      121.55     30.59 o 
  10   7   7        0.35        4.90     22.31 o 
  11   7   7        2.35       41.19     18.52 o 
 -12   8   7        2.65        7.53     19.07 o 
 -11   8   7       58.77       27.97     24.61 o 
 -10   8   7        1.52       23.46     23.46 o 
  -9   8   7       64.14       62.94     27.02 o 
  -8   8   7       18.22        2.07     21.79 o 
  -7   8   7      204.56      204.07     29.54 o 
  -6   8   7       48.24        9.31     20.41 o 
  -5   8   7       46.68       35.77     19.24 o 
  -4   8   7      358.75      310.93     28.51 o 
  -3   8   7       23.27       10.47     15.85 o 
  -2   8   7        4.30        1.48     13.97 o 
  -1   8   7       50.56       67.85     14.46 o 
   0   8   7      124.62      131.69     13.55 o 
   1   8   7        0.02       10.16     13.76 o 
   2   8   7      185.11      181.00     24.44 o 
   3   8   7       53.52       84.45     16.95 o 
   4   8   7       34.66       37.50     21.16 o 
   5   8   7      260.58      275.91     31.86 o 
   6   8   7      575.91      562.52     42.71 o 
   7   8   7       16.26       45.16     17.66 o 
   8   8   7       10.52        7.24     20.60 o 
   9   8   7       57.41       36.99     28.60 o 
  10   8   7        0.11        9.85     23.30 o 
 -12   9   7        6.28       10.05     22.60 o 
 -11   9   7       24.73        5.06     27.62 o 
 -10   9   7       26.36       10.07     24.75 o 
  -9   9   7       26.33       38.47     20.80 o 
  -8   9   7      135.73      159.88     25.23 o 
  -7   9   7      103.35       88.29     24.75 o 
  -6   9   7      559.43      467.30     40.60 o 
  -5   9   7        0.55        7.23     18.99 o 
  -4   9   7      334.37      326.49     31.33 o 
  -3   9   7       63.49       78.31     21.31 o 
  -2   9   7      182.81      142.52     21.47 o 
  -1   9   7        4.84       31.34     13.60 o 
   0   9   7       48.29       56.57     10.61 o 
   1   9   7       17.15       12.55     19.13 o 
   2   9   7      575.77      583.57     38.28 o 
   3   9   7      114.69      127.07     20.88 o 
   4   9   7      339.16      390.10     32.93 o 
   5   9   7       80.42       77.40     23.10 o 
   6   9   7      283.31      347.63     33.38 o 
   7   9   7        9.53       32.48     20.70 o 
   8   9   7      101.83      119.45     27.53 o 
   9   9   7        5.20       32.48     23.20 o 
  10   9   7        2.30       12.42     23.44 o 
 -11  10   7        0.72       23.19     20.47 o 
 -10  10   7        7.22       28.03     18.69 o 
  -9  10   7        0.45       32.10     21.11 o 
  -8  10   7        4.00       23.60     23.60 o 
  -7  10   7       48.56       35.09     21.42 o 
  -6  10   7     1499.78     1616.00     67.65 o 
  -5  10   7       10.24       17.21     23.26 o 
  -4  10   7     2232.97     2268.28     75.51 o 
  -3  10   7        0.37        5.12     15.05 o 
  -2  10   7       74.26       81.37     18.55 o 
  -1  10   7      214.45      220.69     24.91 o 
   0  10   7       13.52       20.29      9.90 o 
   1  10   7        6.27       16.76     16.76 o 
   2  10   7      713.26      657.80     43.76 o 
   3  10   7       21.66        7.56     18.77 o 
   4  10   7        0.04       16.01     15.10 o 
   5  10   7       18.81       21.85     21.85 o 
   6  10   7        8.87        2.35     19.98 o 
   7  10   7        2.05        2.28     23.07 o 
   8  10   7        0.70       10.04     27.13 o 
   9  10   7        6.10       26.24     26.24 o 
  10  10   7        6.56       22.51     25.69 o 
 -11  11   7        0.38       18.17     22.71 o 
 -10  11   7        0.68       10.45     24.27 o 
  -9  11   7        0.01       24.68     24.68 o 
  -8  11   7      141.39      133.62     26.83 o 
  -7  11   7        7.58       23.08     21.60 o 
  -6  11   7     1480.16     1364.34     67.24 o 
  -5  11   7       39.84       38.99     24.78 o 
  -4  11   7     1540.26     1605.26     65.98 o 
  -3  11   7      643.13      779.75     47.09 o 
  -2  11   7      123.75      125.48     21.32 o 
  -1  11   7       54.91       19.36     21.44 o 
   0  11   7       22.76       29.90     11.70 o 
   1  11   7        5.80       27.30     15.90 o 
   2  11   7      124.53      127.60     25.70 o 
   3  11   7        0.77       24.24     14.85 o 
   4  11   7        8.27       16.90     17.51 o 
   5  11   7        0.32       22.37     22.37 o 
   6  11   7       10.09       18.96     20.43 o 
   7  11   7       69.27       72.05     26.46 o 
   8  11   7        5.48        2.66     24.24 o 
   9  11   7        6.11       17.93     21.88 o 
 -10  12   7        3.17       13.22     23.38 o 
  -9  12   7       30.93       15.51     23.95 o 
  -8  12   7       58.45       60.41     21.37 o 
  -7  12   7      166.99      195.58     29.95 o 
  -6  12   7       45.30       48.14     22.12 o 
  -5  12   7        5.18        8.75     22.95 o 
  -4  12   7      223.15      143.57     32.72 o 
  -3  12   7     1596.18     1382.39     65.34 o 
  -2  12   7       88.23       98.74     22.88 o 
  -1  12   7      125.12       83.65     25.69 o 
   0  12   7        0.15       12.29     13.22 o 
   1  12   7        4.50       27.38     17.45 o 
   2  12   7       80.39       71.48     22.71 o 
   3  12   7        0.14        2.13     21.52 o 
   4  12   7        1.10        4.51     20.48 o 
   5  12   7       55.50       92.57     20.47 o 
   6  12   7        0.71       26.29     26.29 o 
   7  12   7       39.14        0.00     25.21 o 
   8  12   7       26.40       31.23     24.72 o 
   9  12   7        7.12        5.23     28.77 o 
 -10  13   7       33.68       53.13     27.06 o 
  -9  13   7        0.83        7.98     22.05 o 
  -8  13   7        4.05       29.15     29.15 o 
  -7  13   7      103.67       78.12     29.04 o 
  -6  13   7      145.10      222.72     35.63 o 
  -5  13   7      451.35      407.84     42.11 o 
  -4  13   7       46.14       44.46     23.29 o 
  -3  13   7      225.80      238.10     35.09 o 
  -2  13   7        0.08       10.55     22.30 o 
  -1  13   7      753.92      889.75     49.67 o 
   0  13   7      124.10      156.06     20.48 o 
   1  13   7       41.48       73.82     25.91 o 
   2  13   7      815.84      855.99     49.98 o 
   3  13   7      100.52      125.54     26.93 o 
   4  13   7        0.63        7.19     18.89 o 
   5  13   7       29.48       27.35     23.54 o 
   6  13   7       10.36       30.77     26.78 o 
   7  13   7       35.49       26.31     25.50 o 
   8  13   7      217.11      195.23     39.40 o 
  -9  14   7       52.82       72.95     26.81 o 
  -8  14   7        0.84        0.00     17.27 o 
  -7  14   7        1.68        2.57     21.14 o 
  -6  14   7       31.77       32.90     23.50 o 
  -5  14   7       54.92       56.41     26.57 o 
  -4  14   7       10.88       33.10     20.47 o 
  -3  14   7        9.37       18.40     21.42 o 
  -2  14   7      143.70      194.60     31.29 o 
  -1  14   7      508.97      541.55     43.04 o 
   0  14   7       32.19       19.73     27.47 o 
   1  14   7      152.89      232.76     32.78 o 
   2  14   7     1297.90     1415.56     71.25 o 
   3  14   7       53.57        9.62     27.07 o 
   4  14   7       38.60       35.04     29.70 o 
   5  14   7       49.08       41.46     27.55 o 
   6  14   7       60.95       74.52     32.93 o 
   7  14   7       38.93       13.44     29.53 o 
   8  14   7       90.83       71.69     29.40 o 
  -9  15   7       34.04       35.44     23.30 o 
  -8  15   7       12.23       46.54     26.60 o 
  -7  15   7        1.86       32.39     24.02 o 
  -6  15   7        0.00       15.87     24.24 o 
  -5  15   7        6.63       30.93     20.92 o 
  -4  15   7        3.07        2.38     21.46 o 
  -3  15   7      108.53      124.14     29.62 o 
  -2  15   7      110.19      102.46     29.87 o 
  -1  15   7        1.07       24.07     24.07 o 
   0  15   7       74.21       52.83     19.28 o 
   1  15   7      115.72       81.83     31.06 o 
   2  15   7      350.40      307.07     39.51 o 
   3  15   7       14.33        2.68     24.09 o 
   4  15   7       32.52       65.77     22.52 o 
   5  15   7       41.05       24.13     25.83 o 
   6  15   7        5.94       35.53     26.85 o 
   7  15   7        4.72        2.79     25.89 o 
  -8  16   7        5.85       30.91     30.91 o 
  -7  16   7        0.00       41.66     18.66 o 
  -6  16   7       36.48       10.98     30.38 o 
  -5  16   7       53.35       56.26     25.10 o 
  -4  16   7        7.11        2.64     19.03 o 
  -3  16   7       19.43       46.27     22.69 o 
  -2  16   7       89.49      131.16     27.41 o 
  -1  16   7       74.57        2.64     25.21 o 
   0  16   7       32.56       57.37     14.98 o 
   1  16   7        0.53       20.32     22.98 o 
   2  16   7       79.42       73.04     29.75 o 
   3  16   7        2.04       13.41     23.62 o 
   4  16   7        6.26        8.27     27.96 o 
   5  16   7        0.00       41.28     20.93 o 
   6  16   7       11.85        8.35     24.78 o 
  -7  17   7       18.07        5.70     27.70 o 
  -6  17   7        3.91       19.53     23.87 o 
  -5  17   7        0.63       27.70     18.75 o 
  -4  17   7       24.69       49.04     23.09 o 
  -3  17   7       12.10       25.32     25.32 o 
  -2  17   7        8.25       15.85     20.47 o 
  -1  17   7      102.60      101.56     25.24 o 
   0  17   7       48.08       49.42     18.30 o 
   1  17   7        0.44       13.23     25.03 o 
   2  17   7        7.91        5.45     24.10 o 
   3  17   7        8.27        8.20     25.75 o 
   4  17   7       13.28       28.91     28.91 o 
   5  17   7        0.00        8.44     24.25 o 
  -6  18   7       36.85       28.38     29.16 o 
  -5  18   7       20.72        5.63     24.38 o 
  -4  18   7        3.70       72.69     24.13 o 
  -3  18   7        0.02       24.72     24.72 o 
  -2  18   7        1.15       21.73     22.57 o 
  -1  18   7       33.22        5.27     21.37 o 
   0  18   7       36.83       42.98     29.57 o 
   1  18   7       86.18       71.37     29.43 o 
   2  18   7       68.66       27.90     33.15 o 
   3  18   7       20.48       14.10     24.67 o 
   4  18   7        1.57       36.69     22.02 o 
  -4  19   7        0.39       26.51     26.51 o 
  -3  19   7        1.05       24.83     24.83 o 
  -2  19   7        0.14       11.15     21.78 o 
  -1  19   7        0.37       13.75     24.35 o 
   0  19   7        0.26        0.00     16.35 o 
   1  19   7        1.94       11.09     23.24 o 
   2  19   7        0.77       30.89     23.82 o 
   3  19   7        3.97       11.25     25.56 o 
  -1  20   7        0.60       24.30     24.30 o 
 -13   0   8        2.94       22.02     22.69 o 
 -12   0   8       85.40      107.53     28.94 o 
 -11   0   8       57.97       66.07     26.21 o 
 -10   0   8       95.22      146.58     25.46 o 
  -9   0   8      281.65      265.90     33.05 o 
  -8   0   8       31.71       15.78     15.78 o 
  -7   0   8      612.84      599.80     38.34 o 
  -6   0   8      129.01      122.61     19.90 o 
  -5   0   8       75.47       50.78     14.64 o 
  -4   0   8     1203.64     1280.64     46.00 o 
  -3   0   8      395.33      395.43     27.21 o 
  -2   0   8     1340.38     1165.79     39.73 o 
  -1   0   8        0.08        8.49      9.10 o 
   0   0   8      573.79      656.08     21.74 o 
   1   0   8      357.01      388.06     26.30 o 
   2   0   8     3229.38     3360.27     72.51 o 
   3   0   8     2277.85     2199.33     64.26 o 
   4   0   8     2624.93     2558.71     73.67 o 
   5   0   8      106.86      120.62     25.14 o 
   6   0   8     3630.53     4023.05    100.55 o 
   7   0   8     2558.19     2685.66     90.15 o 
   8   0   8     1019.92     1142.78     62.26 o 
   9   0   8        0.26        7.84     21.71 o 
  10   0   8       75.92       68.51     30.83 o 
  11   0   8       19.47       19.62     28.26 o 
 -13   1   8       15.98        4.77     19.49 o 
 -12   1   8      125.98      177.80     27.50 o 
 -11   1   8      147.40      113.80     24.39 o 
 -10   1   8      178.99      123.17     32.09 o 
  -9   1   8      544.96      420.16     21.56 o 
  -8   1   8        6.74       10.83     17.39 o 
  -7   1   8        0.75        8.36     14.99 o 
  -6   1   8      103.80      162.32     20.07 o 
  -5   1   8      106.56      102.62     15.54 o 
  -4   1   8       14.87        2.36     13.01 o 
  -3   1   8        3.44        5.65     11.62 o 
  -2   1   8      580.79      593.75     29.62 o 
  -1   1   8       14.34        2.10     10.49 o 
   0   1   8      636.84      643.52     21.08 o 
   1   1   8      116.78      126.17     16.88 o 
   2   1   8       86.04       79.66     15.69 o 
   3   1   8        6.10       23.67     17.84 o 
   4   1   8      155.44      132.31     27.63 o 
   5   1   8        5.86       23.89     16.84 o 
   6   1   8     1738.13     1863.11     73.76 o 
   7   1   8      130.04      113.70     36.18 o 
   8   1   8       41.16       25.40     28.65 o 
   9   1   8       48.89       86.26     27.62 o 
  10   1   8       39.54       38.62     27.09 o 
  11   1   8       18.08        7.83     24.22 o 
 -13   2   8        0.42        4.70     20.94 o 
 -12   2   8        6.47       24.31     24.31 o 
 -11   2   8        6.70       18.23     23.36 o 
 -10   2   8        4.38       43.10     19.40 o 
  -9   2   8      616.79      682.91     46.93 o 
  -8   2   8       18.28       27.44     17.55 o 
  -7   2   8        0.38       10.03     15.18 o 
  -6   2   8      196.69      194.70     20.80 o 
  -5   2   8      241.95      208.21     21.26 o 
  -4   2   8     1984.23     1869.05     55.77 o 
  -3   2   8        3.77        2.36     11.83 o 
  -2   2   8     1401.33     1293.78     43.42 o 
  -1   2   8       27.73       39.09     10.45 o 
   0   2   8      658.18      621.22     21.37 o 
   1   2   8       41.08       44.08     13.77 o 
   2   2   8      317.58      349.24     23.87 o 
   3   2   8       16.62       21.05     14.04 o 
   4   2   8       25.44       23.10     19.15 o 
   5   2   8       45.04       39.29     19.95 o 
   6   2   8        1.18       49.14     23.37 o 
   7   2   8      109.53      133.16     32.18 o 
   8   2   8       27.26       49.80     25.05 o 
   9   2   8        1.28       14.35     21.26 o 
  10   2   8        0.20        2.59     20.44 o 
  11   2   8       10.87       27.69     22.99 o 
 -13   3   8        5.52        2.34     20.09 o 
 -12   3   8       48.10       37.97     25.79 o 
 -11   3   8        9.00        9.26     25.73 o 
 -10   3   8      304.29      238.61     37.56 o 
  -9   3   8      377.81      381.69     37.61 o 
  -8   3   8       61.60       80.05     23.27 o 
  -7   3   8       29.64       47.37     16.36 o 
  -6   3   8       44.87       58.17     17.65 o 
  -5   3   8      335.47      342.98     26.22 o 
  -4   3   8      212.79      180.73     22.59 o 
  -3   3   8      697.84      636.30     33.95 o 
  -2   3   8     3113.86     3007.00     65.56 o 
  -1   3   8      316.30      322.34     22.02 o 
   0   3   8     1284.70     1315.30     30.30 o 
   1   3   8       22.71       25.74     12.57 o 
   2   3   8       31.21       13.19     12.88 o 
   3   3   8      237.57      238.52     22.32 o 
   4   3   8        1.17       14.29     15.81 o 
   5   3   8       18.47       20.84     18.12 o 
   6   3   8      455.41      377.58     37.64 o 
   7   3   8       14.73       44.01     21.42 o 
   8   3   8        5.12       24.79     21.95 o 
   9   3   8        0.37       23.67     23.67 o 
  10   3   8       35.00       42.11     26.38 o 
  11   3   8       20.85       24.69     23.09 o 
 -12   4   8       77.84       87.37     24.55 o 
 -11   4   8       17.67       66.24     23.64 o 
 -10   4   8      187.04      193.27     32.22 o 
  -9   4   8       54.91       79.40     24.21 o 
  -8   4   8        1.77        5.73     20.07 o 
  -7   4   8      427.89      397.89     32.46 o 
  -6   4   8       83.02      122.24     17.80 o 
  -5   4   8      115.93       73.89     18.19 o 
  -4   4   8      324.56      302.87     25.92 o 
  -3   4   8       21.93       28.70     12.42 o 
  -2   4   8      696.72      693.65     32.63 o 
  -1   4   8     1566.22     1449.77     46.96 o 
   0   4   8       60.28       43.55      9.87 o 
   1   4   8      186.21      187.14     19.02 o 
   2   4   8      853.80      890.51     39.98 o 
   3   4   8       57.02       64.14     15.65 o 
   4   4   8      268.71      307.87     27.79 o 
   5   4   8       29.97       44.85     20.31 o 
   6   4   8      133.43      135.30     23.35 o 
   7   4   8      137.85      149.32     27.58 o 
   8   4   8      133.98      110.19     30.68 o 
   9   4   8        0.24       17.02     22.68 o 
  10   4   8       67.29       19.79     28.80 o 
  11   4   8        7.40       17.28     21.77 o 
 -12   5   8       33.85       49.68     23.03 o 
 -11   5   8       40.54       17.04     29.38 o 
 -10   5   8       90.06       46.39     30.37 o 
  -9   5   8      316.31      298.52     37.92 o 
  -8   5   8        1.71        2.04     20.92 o 
  -7   5   8      324.06      267.64     31.10 o 
  -6   5   8      149.33      169.38     24.78 o 
  -5   5   8      433.66      421.29     32.86 o 
  -4   5   8       40.71       32.35     13.35 o 
  -3   5   8        1.34        9.21     13.08 o 
  -2   5   8      260.81      257.46     24.09 o 
  -1   5   8       25.46       22.28     14.85 o 
   0   5   8     1833.37     1774.75     38.39 o 
   1   5   8       27.47       29.72     15.02 o 
   2   5   8       48.66       66.15     16.32 o 
   3   5   8       27.85       29.53     16.31 o 
   4   5   8       17.31       16.85     15.93 o 
   5   5   8        9.66       37.09     17.02 o 
   6   5   8      288.51      256.20     30.90 o 
   7   5   8       70.44       43.73     24.07 o 
   8   5   8        0.00       11.62     18.69 o 
   9   5   8        1.81       27.10     27.10 o 
  10   5   8      155.61      122.05     32.43 o 
  11   5   8        0.01        7.27     19.40 o 
 -12   6   8        1.18       12.59     22.52 o 
 -11   6   8        1.49        0.00     23.69 o 
 -10   6   8      274.01      313.47     35.05 o 
  -9   6   8      299.89      293.93     38.87 o 
  -8   6   8       21.79        2.06     24.38 o 
  -7   6   8       58.32       34.44     18.71 o 
  -6   6   8      132.61      151.89     22.98 o 
  -5   6   8      232.40      282.57     27.51 o 
  -4   6   8      684.23      716.15     37.09 o 
  -3   6   8      250.92      287.26     25.11 o 
  -2   6   8     1048.71      961.34     42.06 o 
  -1   6   8      281.33      241.17     24.09 o 
   0   6   8     1313.71     1311.90     33.89 o 
   1   6   8       66.97       63.88     17.73 o 
   2   6   8      205.72      201.06     22.75 o 
   3   6   8      117.43      149.57     20.00 o 
   4   6   8        1.77        1.83     15.65 o 
   5   6   8        1.92        7.60     13.09 o 
   6   6   8       42.35       33.31     23.11 o 
   7   6   8        8.20        9.08     24.03 o 
   8   6   8       81.33      104.60     27.63 o 
   9   6   8        4.62       14.89     25.01 o 
  10   6   8       36.74       30.02     22.21 o 
 -12   7   8       19.36       68.91     26.09 o 
 -11   7   8       42.48       17.81     26.45 o 
 -10   7   8       20.42        2.50     21.97 o 
  -9   7   8        3.07        6.94     22.54 o 
  -8   7   8       29.71       39.02     23.65 o 
  -7   7   8        9.20       11.97     16.16 o 
  -6   7   8       12.19       21.97     17.45 o 
  -5   7   8      133.82      131.13     24.12 o 
  -4   7   8       64.94       56.93     17.47 o 
  -3   7   8      527.08      451.39     33.96 o 
  -2   7   8       21.54        5.69     14.37 o 
  -1   7   8        1.78        8.34     13.70 o 
   0   7   8     1495.51     1522.27     36.65 o 
   1   7   8       12.30        6.09     13.72 o 
   2   7   8      693.24      706.58     40.21 o 
   3   7   8      400.45      405.34     33.22 o 
   4   7   8      222.43      210.42     26.08 o 
   5   7   8        8.20        6.08     21.60 o 
   6   7   8      174.16      183.02     34.15 o 
   7   7   8        4.28        2.33     20.42 o 
   8   7   8      466.52      478.12     44.77 o 
   9   7   8        7.74       19.96     24.96 o 
  10   7   8      164.95      183.50     31.38 o 
 -12   8   8        2.11       35.80     22.00 o 
 -11   8   8        2.90       20.65     20.65 o 
 -10   8   8        0.21        2.48     21.24 o 
  -9   8   8       52.91       31.11     25.06 o 
  -8   8   8        7.59        4.43     21.59 o 
  -7   8   8        1.32        0.00     22.82 o 
  -6   8   8        1.08       11.49     19.65 o 
  -5   8   8      383.11      373.11     33.04 o 
  -4   8   8      705.76      734.03     39.97 o 
  -3   8   8       33.95       38.34     14.79 o 
  -2   8   8       56.39       72.38     17.11 o 
  -1   8   8      342.88      326.18     28.06 o 
   0   8   8      279.77      302.70     52.93 o 
   1   8   8       13.65        9.73     15.81 o 
   2   8   8      421.54      422.26     33.41 o 
   3   8   8      107.01      104.43     23.96 o 
   4   8   8     1341.76     1373.48     61.27 o 
   5   8   8      333.53      322.38     34.60 o 
   6   8   8      488.60      474.88     44.14 o 
   7   8   8       43.23       70.96     25.19 o 
   8   8   8      188.03      185.62     32.91 o 
   9   8   8        3.01       22.73     18.08 o 
  10   8   8       21.94        5.15     25.26 o 
 -11   9   8       20.02       25.99     24.47 o 
 -10   9   8        0.12        7.60     23.09 o 
  -9   9   8       26.49       14.83     21.69 o 
  -8   9   8       52.17       60.65     24.44 o 
  -7   9   8       18.77       21.90     21.90 o 
  -6   9   8      210.80      185.92     32.39 o 
  -5   9   8     1228.07     1267.29     57.75 o 
  -4   9   8        9.34        3.65     17.32 o 
  -3   9   8       63.03       51.48     16.66 o 
  -2   9   8        9.06        9.94     13.56 o 
  -1   9   8      410.27      384.31     30.21 o 
   0   9   8       25.60       15.31     10.63 o 
   1   9   8       69.09       69.87     19.14 o 
   2   9   8        3.74       21.42     16.53 o 
   3   9   8       33.87        9.51     19.02 o 
   4   9   8      189.51      158.63     31.17 o 
   5   9   8      119.98       93.45     26.01 o 
   6   9   8      264.43      251.65     33.49 o 
   7   9   8       39.25       53.63     23.52 o 
   8   9   8       41.51        2.45     24.53 o 
   9   9   8        5.25        2.53     23.26 o 
  10   9   8        1.22       21.57     21.57 o 
 -11  10   8        6.44       15.68     23.03 o 
 -10  10   8       76.31       20.75     21.54 o 
  -9  10   8       41.14       78.21     21.66 o 
  -8  10   8       32.02       16.92     25.98 o 
  -7  10   8       73.22       27.46     26.86 o 
  -6  10   8      181.67      199.79     33.86 o 
  -5  10   8      704.92      828.36     51.67 o 
  -4  10   8      780.66      686.39     45.34 o 
  -3  10   8       28.41        1.81     18.50 o 
  -2  10   8       42.45       19.62     19.32 o 
  -1  10   8        3.82       14.09     15.89 o 
   0  10   8       81.13       81.88     14.91 o 
   1  10   8      235.53      236.90     28.55 o 
   2  10   8        0.54       17.42     17.42 o 
   3  10   8       27.57        6.12     19.30 o 
   4  10   8       41.84        6.41     20.72 o 
   5  10   8       56.14       70.39     23.16 o 
   6  10   8       64.73       88.46     26.45 o 
   7  10   8       18.92        7.64     25.75 o 
   8  10   8        0.01       12.84     21.12 o 
   9  10   8        0.00        5.17     19.20 o 
 -11  11   8        4.49        5.20     25.27 o 
 -10  11   8       35.10       39.37     19.95 o 
  -9  11   8       83.88      105.99     27.61 o 
  -8  11   8      148.12      174.56     27.08 o 
  -7  11   8       21.08       28.42     25.46 o 
  -6  11   8       28.36        9.03     24.08 o 
  -5  11   8       77.57      104.96     27.30 o 
  -4  11   8     2110.59     2378.89     78.78 o 
  -3  11   8        4.17        5.77     22.77 o 
  -2  11   8      210.76      161.74     29.93 o 
  -1  11   8      171.32      190.97     25.53 o 
   0  11   8       50.46       49.59     15.46 o 
   1  11   8      122.99      103.28     23.69 o 
   2  11   8      221.08      191.30     30.56 o 
   3  11   8       13.91       23.54     20.78 o 
   4  11   8        3.60        6.68     20.94 o 
   5  11   8        5.79       14.34     20.01 o 
   6  11   8       58.64       52.02     28.19 o 
   7  11   8        6.52       15.30     25.88 o 
   8  11   8       58.69       70.51     24.28 o 
   9  11   8        0.05       18.11     21.69 o 
 -10  12   8        4.71       23.83     23.83 o 
  -9  12   8        0.06       21.02     27.49 o 
  -8  12   8       20.90        5.10     24.08 o 
  -7  12   8       47.59       59.40     25.16 o 
  -6  12   8      392.38      327.26     37.32 o 
  -5  12   8       60.56       20.53     26.88 o 
  -4  12   8     1076.46     1009.61     55.53 o 
  -3  12   8       13.48       20.94     21.85 o 
  -2  12   8      301.90      289.65     33.56 o 
  -1  12   8        2.49        6.00     21.63 o 
   0  12   8     1054.15     1150.61     40.50 o 
   1  12   8       72.98       41.59     24.60 o 
   2  12   8        1.98        2.14     21.35 o 
   3  12   8        0.13       20.41     18.89 o 
   4  12   8       84.38       97.12     25.03 o 
   5  12   8       22.61        5.03     25.44 o 
   6  12   8        0.17       18.04     23.48 o 
   7  12   8       15.38       15.81     23.16 o 
   8  12   8        5.20       31.70     18.26 o 
 -10  13   8       20.40       23.90     25.58 o 
  -9  13   8        1.81       21.47     17.81 o 
  -8  13   8        5.91        8.03     22.72 o 
  -7  13   8       29.06        7.78     23.05 o 
  -6  13   8      203.44      139.08     31.89 o 
  -5  13   8       71.56      143.26     26.08 o 
  -4  13   8      180.74      149.75     29.89 o 
  -3  13   8       48.98       55.96     23.29 o 
  -2  13   8       57.80       60.93     23.83 o 
  -1  13   8       30.33        6.60     24.90 o 
   0  13   8     2020.96     2029.10     54.29 o 
   1  13   8       16.52       80.25     26.65 o 
   2  13   8      432.67      407.53     41.03 o 
   3  13   8       34.08       16.65     22.09 o 
   4  13   8      113.50       89.34     29.28 o 
   5  13   8        1.47       12.84     23.62 o 
   6  13   8       38.34       31.16     31.16 o 
   7  13   8      333.33      299.45     42.18 o 
   8  13   8        3.33        2.69     22.25 o 
  -9  14   8        7.18        8.08     20.46 o 
  -8  14   8       18.27        5.39     26.15 o 
  -7  14   8        4.42       39.76     17.77 o 
  -6  14   8       17.06       33.71     20.05 o 
  -5  14   8       64.00       17.47     29.61 o 
  -4  14   8       47.45       38.90     22.74 o 
  -3  14   8        0.12       21.33     22.22 o 
  -2  14   8        0.95        9.30     22.19 o 
  -1  14   8       16.87       32.24     22.08 o 
   0  14   8     1013.61      955.06     43.78 o 
   1  14   8       37.02       54.51     26.50 o 
   2  14   8      452.50      436.14     45.85 o 
   3  14   8      146.90      191.11     31.75 o 
   4  14   8       56.84       88.36     22.68 o 
   5  14   8       19.44       32.04     26.89 o 
   6  14   8       29.32       35.28     26.53 o 
   7  14   8      315.99      286.89     41.75 o 
  -8  15   8        3.75        0.00     20.03 o 
  -7  15   8        3.70        2.74     23.31 o 
  -6  15   8        6.38       10.80     25.01 o 
  -5  15   8        3.17       25.02     25.02 o 
  -4  15   8       49.45       97.31     21.23 o 
  -3  15   8       25.78        7.42     24.04 o 
  -2  15   8        0.21       12.17     21.07 o 
  -1  15   8       75.17       55.84     29.55 o 
   0  15   8       23.11       22.77     16.34 o 
   1  15   8      199.57      195.09     33.05 o 
   2  15   8      261.38      176.84     39.89 o 
   3  15   8       68.33       78.99     23.28 o 
   4  15   8       25.22       18.75     23.94 o 
   5  15   8        0.25       62.94     23.95 o 
   6  15   8       30.81       33.01     30.90 o 
   7  15   8      159.71      143.78     35.76 o 
  -8  16   8        8.25       13.67     23.10 o 
  -7  16   8        4.08       44.37     18.76 o 
  -6  16   8        5.27       11.03     23.15 o 
  -5  16   8        0.01       10.77     21.84 o 
  -4  16   8        7.57        8.07     23.95 o 
  -3  16   8       34.96       68.10     25.91 o 
  -2  16   8       12.20        7.87     22.45 o 
  -1  16   8        6.93       63.91     21.78 o 
   0  16   8       59.02       87.05     43.41 o 
   1  16   8      143.19      117.86     29.82 o 
   2  16   8       18.83       16.04     27.12 o 
   3  16   8       13.33        8.05     29.63 o 
   4  16   8        3.10       11.20     23.80 o 
   5  16   8        0.58       33.54     23.61 o 
   6  16   8        0.07       16.65     23.46 o 
  -7  17   8        2.04        0.00     23.64 o 
  -6  17   8       25.85       16.66     26.45 o 
  -5  17   8        0.09       19.43     25.45 o 
  -4  17   8        2.81       19.29     28.52 o 
  -3  17   8        0.35       24.89     24.89 o 
  -2  17   8        0.13        7.95     21.28 o 
  -1  17   8       67.30       34.52     29.99 o 
   0  17   8      299.84      326.86     29.25 o 
   1  17   8        2.12       24.46     24.46 o 
   2  17   8        1.98        2.83     27.15 o 
   3  17   8       25.65       13.88     25.00 o 
   4  17   8       45.80        8.59     27.95 o 
   5  17   8        0.26       26.82     26.82 o 
  -5  18   8       44.17        2.86     31.81 o 
  -4  18   8        1.76        0.00     23.83 o 
  -3  18   8       41.89       30.43     28.79 o 
  -2  18   8       20.18       10.93     24.04 o 
  -1  18   8        0.94        5.44     23.70 o 
   0  18   8        0.03        4.81     17.73 o 
   1  18   8       15.68       25.13     23.22 o 
   2  18   8       23.90       47.94     24.64 o 
   3  18   8       39.54       16.93     26.98 o 
  -3  19   8       20.41       19.54     22.89 o 
  -2  19   8        3.64        5.70     24.35 o 
  -1  19   8        0.51        2.84     22.23 o 
   0  19   8       11.08       40.17     16.65 o 
   1  19   8       11.22        8.53     18.87 o 
   2  19   8        0.13       11.23     23.22 o 
 -13   1   9        4.14       21.21     18.67 o 
 -12   1   9      204.64      136.08     33.25 o 
 -11   1   9       26.74       25.65     23.34 o 
 -10   1   9       83.61       68.79     27.78 o 
  -9   1   9      235.78      243.47     30.92 o 
  -8   1   9      184.79      201.16     26.99 o 
  -7   1   9      132.87      164.78     24.45 o 
  -6   1   9      127.47      174.19     23.48 o 
  -5   1   9        3.49        1.46     13.70 o 
  -4   1   9       31.14       44.25     13.76 o 
  -3   1   9      356.16      326.81     26.18 o 
  -2   1   9       47.07       71.33     14.45 o 
  -1   1   9        0.79       23.90     10.91 o 
   0   1   9     1863.84     2031.78     39.15 o 
   1   1   9       40.18       34.27     14.38 o 
   2   1   9      465.29      451.82     30.22 o 
   3   1   9      326.06      379.12     31.00 o 
   4   1   9     3183.89     3178.56     83.97 o 
   5   1   9        2.76        3.74     21.48 o 
   6   1   9    11576.35    12184.93    168.42 o 
   7   1   9      130.04      223.59     35.89 o 
   8   1   9       36.71       41.94     27.56 o 
   9   1   9       32.78        5.17     30.46 o 
  10   1   9       18.94       21.77     22.30 o 
 -12   2   9       23.07       25.98     23.64 o 
 -11   2   9      231.12      220.03     32.40 o 
 -10   2   9       91.21      152.05     30.68 o 
  -9   2   9       90.30       65.92     25.37 o 
  -8   2   9      951.05     1047.81     52.09 o 
  -7   2   9       43.02       76.44     20.26 o 
  -6   2   9      512.01      510.32     33.94 o 
  -5   2   9      123.50      106.54     17.66 o 
  -4   2   9     1620.92     1595.56     52.40 o 
  -3   2   9      791.01      788.87     37.71 o 
  -2   2   9     1907.86     2002.65     55.71 o 
  -1   2   9       54.87       90.77     13.80 o 
   0   2   9       63.22       71.84     10.82 o 
   1   2   9       26.48       11.84     13.36 o 
   2   2   9      378.48      339.90     26.85 o 
   3   2   9       89.16       74.30     19.27 o 
   4   2   9      498.56      562.48     37.00 o 
   5   2   9      311.66      341.09     35.36 o 
   6   2   9      941.81      992.82     57.48 o 
   7   2   9       59.17       53.61     30.37 o 
   8   2   9      369.69      386.81     39.38 o 
   9   2   9        9.11       25.42     17.14 o 
  10   2   9       30.19       20.82     29.04 o 
 -12   3   9       76.62      100.18     28.09 o 
 -11   3   9       60.24       56.29     25.11 o 
 -10   3   9       51.38       13.37     28.34 o 
  -9   3   9      201.99      123.40     33.48 o 
  -8   3   9      981.73     1006.52     51.71 o 
  -7   3   9       66.70       68.99     18.03 o 
  -6   3   9      867.08      944.04     45.31 o 
  -5   3   9      212.87      225.89     24.97 o 
  -4   3   9       91.67      108.24     19.55 o 
  -3   3   9       28.94       23.72     13.76 o 
  -2   3   9     5981.32     5973.16     90.44 o 
  -1   3   9       31.83       30.01     12.65 o 
   0   3   9        0.06        0.12      7.92 o 
   1   3   9      273.45      230.55     20.99 o 
   2   3   9        0.13        7.33     11.30 o 
   3   3   9        6.25        3.05     14.97 o 
   4   3   9       14.33       41.47     15.25 o 
   5   3   9       20.21        3.64     19.10 o 
   6   3   9      662.97      613.34     44.99 o 
   7   3   9      157.39      113.83     30.30 o 
   8   3   9       26.04       28.76     21.92 o 
   9   3   9        2.90        2.43     23.78 o 
  10   3   9       16.83       18.00     23.24 o 
 -12   4   9        0.00       14.62     23.81 o 
 -11   4   9       31.35        7.16     25.84 o 
 -10   4   9       66.47       64.29     21.61 o 
  -9   4   9        0.31       25.73     22.38 o 
  -8   4   9      678.30      725.18     44.85 o 
  -7   4   9       22.20       25.75     17.65 o 
  -6   4   9      279.81      260.94     27.70 o 
  -5   4   9       61.62       69.73     18.17 o 
  -4   4   9       93.35       82.33     15.59 o 
  -3   4   9        0.00       13.56      8.55 o 
  -2   4   9     1178.56     1259.67     46.65 o 
  -1   4   9        1.13        5.32     13.89 o 
   0   4   9        6.58       11.65     23.57 o 
   1   4   9       14.51        0.00     13.45 o 
   2   4   9      175.08      167.91     20.88 o 
   3   4   9      127.71      164.87     23.03 o 
   4   4   9      111.77      138.32     19.28 o 
   5   4   9      153.35      158.28     25.21 o 
   6   4   9       74.42       79.73     20.08 o 
   7   4   9        8.42       33.98     20.22 o 
   8   4   9       60.51       64.96     22.59 o 
   9   4   9        1.12        2.40     22.42 o 
  10   4   9       52.75       20.36     29.43 o 
 -12   5   9       36.19       42.26     23.51 o 
 -11   5   9       12.76       14.73     21.70 o 
 -10   5   9      118.87      201.24     29.53 o 
  -9   5   9       42.52       13.32     26.65 o 
  -8   5   9      456.01      498.94     40.85 o 
  -7   5   9      219.27      240.61     31.69 o 
  -6   5   9      280.89      265.62     27.48 o 
  -5   5   9       22.13        8.01     16.02 o 
  -4   5   9      485.18      480.26     32.98 o 
  -3   5   9      119.04      120.76     20.52 o 
  -2   5   9       24.32       55.61     15.77 o 
  -1   5   9     1783.09     1648.80     55.29 o 
   0   5   9       62.76       53.55     12.19 o 
   1   5   9        6.33       17.81     12.59 o 
   2   5   9       58.17       58.62     16.97 o 
   3   5   9      117.48       98.46     21.60 o 
   4   5   9        5.95        5.53     17.22 o 
   5   5   9        9.98       45.74     19.51 o 
   6   5   9      268.92      226.09     36.02 o 
   7   5   9        4.47       21.95     21.95 o 
   8   5   9        0.17        7.31     22.76 o 
   9   5   9       54.91       58.12     25.36 o 
  10   5   9        0.13       15.21     22.45 o 
 -12   6   9        0.89       10.21     23.53 o 
 -11   6   9       13.40       17.66     25.45 o 
 -10   6   9       23.32       19.58     24.26 o 
  -9   6   9       17.49       20.92     22.93 o 
  -8   6   9      542.20      478.75     42.54 o 
  -7   6   9       40.75        3.87     21.11 o 
  -6   6   9        3.75       11.08     18.26 o 
  -5   6   9      186.24      190.65     24.92 o 
  -4   6   9      386.46      405.02     30.34 o 
  -3   6   9        0.20        6.00     13.51 o 
  -2   6   9       18.42        0.00     14.98 o 
  -1   6   9       16.83       17.35     13.75 o 
   0   6   9       42.14       15.16     11.60 o 
   1   6   9       57.88       80.05     17.24 o 
   2   6   9        0.66       14.86     16.10 o 
   3   6   9       89.14       67.55     19.22 o 
   4   6   9       50.58       87.96     20.68 o 
   5   6   9       28.98       59.92     20.17 o 
   6   6   9       24.33       44.46     18.92 o 
   7   6   9       12.04       54.30     22.19 o 
   8   6   9       47.98       42.16     26.24 o 
   9   6   9      108.75       81.48     33.17 o 
  10   6   9        1.32       12.80     20.39 o 
 -12   7   9        1.35        2.58     23.29 o 
 -11   7   9        8.77        2.59     23.81 o 
 -10   7   9       33.48       12.70     26.23 o 
  -9   7   9      142.53      150.63     29.67 o 
  -8   7   9      107.80       94.30     24.54 o 
  -7   7   9        9.97       29.40     20.10 o 
  -6   7   9       19.11       36.89     19.05 o 
  -5   7   9       15.24        0.00     16.08 o 
  -4   7   9       81.89       98.86     20.01 o 
  -3   7   9       39.93       40.56     17.25 o 
  -2   7   9        3.63        1.51     13.87 o 
  -1   7   9      123.35      114.50     19.53 o 
   0   7   9        0.24        0.00     11.51 o 
   1   7   9      726.28      721.41     43.17 o 
   2   7   9       15.64       41.88     13.65 o 
   3   7   9      256.38      286.55     29.49 o 
   4   7   9       39.83       51.93     18.54 o 
   5   7   9       19.57        8.56     19.27 o 
   6   7   9        1.48        9.30     20.09 o 
   7   7   9       22.83        4.94     23.24 o 
   8   7   9      107.17       45.35     25.44 o 
   9   7   9       28.98       77.18     23.41 o 
  10   7   9       58.92       50.78     24.35 o 
 -11   8   9       10.60       24.02     24.02 o 
 -10   8   9       13.28       10.14     21.11 o 
  -9   8   9        0.57       12.35     24.13 o 
  -8   8   9      141.78      142.40     30.80 o 
  -7   8   9       12.46       28.32     20.19 o 
  -6   8   9      514.29      521.82     39.22 o 
  -5   8   9        0.88       19.53     19.53 o 
  -4   8   9       65.22       63.19     20.76 o 
  -3   8   9      303.97      364.23     28.02 o 
  -2   8   9        0.11       11.83     15.17 o 
  -1   8   9      140.82      123.72     22.02 o 
   0   8   9       88.35       82.16     14.74 o 
   1   8   9        4.74        3.38     15.73 o 
   2   8   9       86.44      121.63     21.10 o 
   3   8   9      337.53      418.21     35.70 o 
   4   8   9      489.60      524.78     42.31 o 
   5   8   9       29.90       13.42     22.57 o 
   6   8   9      267.53      278.38     36.40 o 
   7   8   9       50.46        2.59     29.08 o 
   8   8   9      177.18      110.22     30.29 o 
   9   8   9        5.76       27.74     27.74 o 
 -11   9   9       19.65       44.69     23.97 o 
 -10   9   9       66.15       78.31     26.46 o 
  -9   9   9        2.11        0.00     20.50 o 
  -8   9   9       51.12       45.96     28.58 o 
  -7   9   9       87.25       93.58     22.88 o 
  -6   9   9      475.00      393.08     35.93 o 
  -5   9   9        1.00       22.35     26.93 o 
  -4   9   9      461.09      597.10     41.67 o 
  -3   9   9        1.13       11.01     16.82 o 
  -2   9   9       28.85       37.44     17.35 o 
  -1   9   9       74.85      105.63     19.67 o 
   0   9   9      600.52      586.91     26.58 o 
   1   9   9      183.95      182.17     27.44 o 
   2   9   9       39.28       44.65     19.53 o 
   3   9   9      186.95      207.39     30.69 o 
   4   9   9       79.74       48.04     25.25 o 
   5   9   9        6.59        6.99     22.15 o 
   6   9   9        5.35       12.14     24.56 o 
   7   9   9        3.72       32.98     20.76 o 
   8   9   9       13.53       25.99     25.99 o 
   9   9   9       17.35       13.04     20.90 o 
 -11  10   9       13.08       23.70     19.84 o 
 -10  10   9        0.68       23.75     21.90 o 
  -9  10   9       26.25       20.73     24.94 o 
  -8  10   9       24.15       49.86     27.41 o 
  -7  10   9       80.56       90.32     29.91 o 
  -6  10   9       53.66        2.13     26.41 o 
  -5  10   9        1.43        6.43     23.86 o 
  -4  10   9      579.05      580.31     46.59 o 
  -3  10   9       61.03       82.35     23.58 o 
  -2  10   9        1.79       15.25     18.59 o 
  -1  10   9        2.44       22.43     16.67 o 
   0  10   9      537.24      568.35     28.61 o 
   1  10   9        9.01       23.71     18.17 o 
   2  10   9       51.17       74.27     20.11 o 
   3  10   9       59.24       86.53     26.27 o 
   4  10   9        3.22       22.67     20.53 o 
   5  10   9        0.64       21.39     21.39 o 
   6  10   9      100.02      140.40     27.79 o 
   7  10   9        1.36        7.83     21.53 o 
   8  10   9       38.87       20.95     26.69 o 
   9  10   9        2.10       20.72     22.63 o 
 -10  11   9        0.35       26.38     26.38 o 
  -9  11   9        7.90       10.41     26.31 o 
  -8  11   9        1.12       22.10     22.10 o 
  -7  11   9      108.46      157.69     29.29 o 
  -6  11   9       66.78       35.27     25.31 o 
  -5  11   9       11.75       17.97     25.58 o 
  -4  11   9      814.87      773.85     52.30 o 
  -3  11   9      394.15      316.24     40.07 o 
  -2  11   9      840.95      846.50     50.91 o 
  -1  11   9      329.33      362.88     38.20 o 
   0  11   9       31.87       40.41     13.68 o 
   1  11   9       74.08      106.93     23.36 o 
   2  11   9      239.87      206.67     29.00 o 
   3  11   9       40.90       88.57     22.76 o 
   4  11   9        5.59       14.29     17.34 o 
   5  11   9        4.09       22.34     22.34 o 
   6  11   9        0.09       15.56     21.02 o 
   7  11   9        4.05       23.81     24.64 o 
   8  11   9        0.06       15.77     21.61 o 
 -10  12   9       12.39       18.76     22.70 o 
  -9  12   9        9.84       21.32     23.99 o 
  -8  12   9        3.13        7.87     22.77 o 
  -7  12   9       42.44       81.57     28.25 o 
  -6  12   9      176.04      208.68     34.57 o 
  -5  12   9      203.63      212.45     30.52 o 
  -4  12   9        0.28        2.43     22.52 o 
  -3  12   9      344.34      359.87     39.30 o 
  -2  12   9      647.10      699.56     46.52 o 
  -1  12   9      293.15      273.17     38.12 o 
   0  12   9        4.57        0.55     16.21 o 
   1  12   9        5.70       13.47     24.50 o 
   2  12   9      647.61      683.17     48.18 o 
   3  12   9       14.73        9.47     21.68 o 
   4  12   9       10.59        7.52     21.68 o 
   5  12   9       21.12       27.02     27.02 o 
   6  12   9      104.21      142.90     29.09 o 
   7  12   9        7.37        5.33     21.05 o 
   8  12   9       17.32       27.49     27.49 o 
  -9  13   9       14.04       10.81     21.61 o 
  -8  13   9        0.04       40.22     20.25 o 
  -7  13   9       24.23       21.12     29.11 o 
  -6  13   9        7.74       30.53     19.67 o 
  -5  13   9       14.15       66.90     24.49 o 
  -4  13   9        0.98       24.12     19.30 o 
  -3  13   9      203.93      231.18     28.45 o 
  -2  13   9       47.26       25.09     22.37 o 
  -1  13   9       74.70      108.65     29.80 o 
   0  13   9       12.02       13.17     16.12 o 
   1  13   9     1067.28     1137.57     66.62 o 
   2  13   9     1173.44     1255.63     69.12 o 
   3  13   9        6.92       52.57     21.76 o 
   4  13   9       34.74       28.50     25.23 o 
   5  13   9       20.00       10.66     24.20 o 
   6  13   9       29.06       29.74     24.51 o 
   7  13   9        0.22        8.25     25.25 o 
  -9  14   9       14.94       13.57     21.71 o 
  -8  14   9        7.99       24.61     25.40 o 
  -7  14   9        9.85       18.91     23.91 o 
  -6  14   9       80.67       87.09     31.34 o 
  -5  14   9       41.30       20.55     26.15 o 
  -4  14   9        1.88       24.10     24.10 o 
  -3  14   9       38.84       22.13     27.22 o 
  -2  14   9       54.11       21.85     26.94 o 
  -1  14   9      299.30      321.19     40.26 o 
   0  14   9       17.12        7.32     16.46 o 
   1  14   9      186.72      215.63     37.05 o 
   2  14   9      976.53     1086.66     61.95 o 
   3  14   9      142.51      175.25     34.51 o 
   4  14   9      120.98      163.59     31.73 o 
   5  14   9       30.32       35.40     24.16 o 
   6  14   9       37.19       13.85     29.30 o 
   7  14   9        0.09        2.72     25.70 o 
  -8  15   9        7.97       24.62     24.62 o 
  -7  15   9       40.08       43.79     25.79 o 
  -6  15   9       31.09       35.23     29.91 o 
  -5  15   9       14.33       16.07     22.67 o 
  -4  15   9       23.68       42.01     25.38 o 
  -3  15   9        0.08       17.93     19.11 o 
  -2  15   9        3.71        2.65     20.93 o 
  -1  15   9        0.23        9.99     20.28 o 
   0  15   9      204.25      175.32     23.59 o 
   1  15   9       20.61        0.00     28.45 o 
   2  15   9      481.08      518.02     47.25 o 
   3  15   9       21.76       62.30     26.49 o 
   4  15   9       31.27       41.37     24.94 o 
   5  15   9        0.25       26.62     26.62 o 
   6  15   9        7.97       25.80     25.80 o 
  -7  16   9       31.70       72.02     22.90 o 
  -6  16   9        0.72        0.00     22.63 o 
  -5  16   9      182.39      222.30     35.34 o 
  -4  16   9        0.06       43.44     22.71 o 
  -3  16   9        8.82       40.18     25.83 o 
  -2  16   9       54.76       39.74     24.77 o 
  -1  16   9        0.74       26.44     26.44 o 
   0  16   9        1.65       15.91     19.70 o 
   1  16   9       18.24       26.92     20.56 o 
   2  16   9        0.56       29.34     29.34 o 
   3  16   9       74.88       61.28     27.11 o 
   4  16   9        0.00       16.94     26.77 o 
   5  16   9       18.39       14.04     25.48 o 
  -6  17   9        7.27       36.23     19.53 o 
  -5  17   9        5.48       22.15     22.15 o 
  -4  17   9       48.59       58.27     26.80 o 
  -3  17   9        1.44       25.79     25.79 o 
  -2  17   9        6.71       59.95     22.87 o 
  -1  17   9       30.16       86.58     23.38 o 
   0  17   9       30.61        0.78     18.38 o 
   1  17   9       56.68        5.59     26.60 o 
   2  17   9       83.80       78.75     31.34 o 
   3  17   9       26.64       48.22     22.75 o 
   4  17   9        2.39       28.65     28.65 o 
  -5  18   9        0.42       29.05     29.05 o 
  -4  18   9       60.80       64.53     30.45 o 
  -3  18   9       16.82        0.00     20.39 o 
  -2  18   9        0.04       22.13     23.20 o 
  -1  18   9        0.01       16.52     21.32 o 
   0  18   9        3.16        6.07     17.93 o 
   1  18   9        0.92        0.00     25.93 o 
   2  18   9       39.16       14.25     24.80 o 
   3  18   9        0.16       14.09     25.37 o 
  -2  19   9        0.29       22.11     22.11 o 
  -1  19   9       12.89       16.57     20.35 o 
   0  19   9        5.31       20.47     37.21 o 
 -12   0  10       43.74       59.61     25.82 o 
 -11   0  10      111.75      139.32     27.71 o 
 -10   0  10        2.79       25.63     20.66 o 
  -9   0  10      354.20      377.63     36.76 o 
  -8   0  10       82.39       79.41     22.11 o 
  -7   0  10      357.90      391.70     33.55 o 
  -6   0  10     2777.32     2756.03     78.50 o 
  -5   0  10       39.86       36.56     15.16 o 
  -4   0  10      971.40      905.95     42.01 o 
  -3   0  10        0.04        2.69     11.64 o 
  -2   0  10        4.03       11.03     14.61 o 
  -1   0  10     2471.39     2581.21     65.64 o 
   0   0  10     1563.12     1627.15     38.62 o 
   1   0  10       29.34       44.21     13.36 o 
   2   0  10      699.64      694.19     40.80 o 
   3   0  10        4.60       34.15     16.09 o 
   4   0  10        5.68        3.99     20.59 o 
   5   0  10     3565.17     3791.97    104.65 o 
   6   0  10     4121.50     4266.07    117.10 o 
   7   0  10      225.10      206.91     38.12 o 
   8   0  10     1622.94     1546.36     75.15 o 
   9   0  10      105.49      130.83     34.41 o 
  10   0  10       27.04       27.39     32.88 o 
 -12   1  10       88.03       93.54     26.53 o 
 -11   1  10       15.01       37.89     22.99 o 
 -10   1  10        1.11        2.40     20.82 o 
  -9   1  10        1.15       17.15     20.47 o 
  -8   1  10       88.72       57.39     26.01 o 
  -7   1  10        0.33       10.88     18.34 o 
  -6   1  10      591.08      715.32     43.03 o 
  -5   1  10        0.05        3.19     13.35 o 
  -4   1  10       17.20       20.38     10.19 o 
  -3   1  10      262.14      270.40     25.09 o 
  -2   1  10     2969.04     3033.30     70.34 o 
  -1   1  10      834.63      795.25     35.94 o 
   0   1  10      147.51      151.65     14.77 o 
   1   1  10       13.32       20.57     13.20 o 
   2   1  10       53.87       68.10     16.48 o 
   3   1  10       36.72       63.73     19.46 o 
   4   1  10      393.25      300.21     34.76 o 
   5   1  10      152.28      174.28     33.27 o 
   6   1  10        5.35        4.41     33.15 o 
   7   1  10       60.40        4.99     32.10 o 
   8   1  10      110.77       34.55     34.55 o 
   9   1  10        7.45       13.87     29.76 o 
  10   1  10        9.04       16.85     29.43 o 
 -12   2  10        4.32        7.09     20.58 o 
 -11   2  10        0.04       18.65     19.41 o 
 -10   2  10       74.99       78.99     21.33 o 
  -9   2  10      262.47      269.94     34.98 o 
  -8   2  10      595.52      565.76     43.90 o 
  -7   2  10       79.04       20.15     23.26 o 
  -6   2  10      384.66      371.80     30.91 o 
  -5   2  10      166.34      153.71     22.45 o 
  -4   2  10      224.41      201.11     23.12 o 
  -3   2  10       16.69        4.35     13.91 o 
  -2   2  10       11.07       18.85     11.60 o 
  -1   2  10      115.63      118.18     16.84 o 
   0   2  10      385.28      374.44     19.71 o 
   1   2  10      123.97      122.60     19.38 o 
   2   2  10        0.00       22.01     11.92 o 
   3   2  10        0.01       27.36     13.53 o 
   4   2  10        0.67        3.70     19.43 o 
   5   2  10      266.67      264.45     32.93 o 
   6   2  10      762.45      668.98     51.02 o 
   7   2  10        2.20        7.20     24.61 o 
   8   2  10      301.25      265.56     37.19 o 
   9   2  10        9.58       15.98     26.17 o 
  10   2  10        1.21       13.45     27.41 o 
 -12   3  10       63.16      107.43     27.15 o 
 -11   3  10        1.55        0.00     23.11 o 
 -10   3  10      128.78      102.77     27.15 o 
  -9   3  10       65.37       60.22     28.20 o 
  -8   3  10      636.13      542.56     42.62 o 
  -7   3  10        1.08       14.79     16.51 o 
  -6   3  10     1642.60     1898.41     62.60 o 
  -5   3  10      155.06      206.78     23.68 o 
  -4   3  10      623.30      536.83     33.04 o 
  -3   3  10       46.64       35.73     15.40 o 
  -2   3  10      149.53      104.13     22.68 o 
  -1   3  10      262.51      267.39     24.47 o 
   0   3  10     1724.55     1688.99     40.75 o 
   1   3  10       55.39       49.93     17.86 o 
   2   3  10      414.88      380.99     30.18 o 
   3   3  10       15.17        5.20     16.83 o 
   4   3  10       35.26       18.65     22.02 o 
   5   3  10        7.82        0.00     23.44 o 
   6   3  10       35.91       13.24     27.08 o 
   7   3  10       36.21       54.73     21.77 o 
   8   3  10        0.01        5.10     21.83 o 
   9   3  10        3.59       13.11     28.07 o 
  10   3  10        0.03       13.22     20.07 o 
 -12   4  10       49.84       72.93     23.85 o 
 -11   4  10        1.22       41.09     21.30 o 
 -10   4  10       59.91       95.74     27.40 o 
  -9   4  10      175.67      170.37     30.70 o 
  -8   4  10      782.18      747.34     49.61 o 
  -7   4  10      135.66      132.68     28.20 o 
  -6   4  10       28.17       39.20     15.68 o 
  -5   4  10       53.00       63.04     17.81 o 
  -4   4  10      592.98      531.39     33.38 o 
  -3   4  10       36.69       22.29     15.83 o 
  -2   4  10      199.04      183.64     22.88 o 
  -1   4  10      687.06      651.84     37.88 o 
   0   4  10     1630.27     1615.47     40.37 o 
   1   4  10       62.57       54.78     17.35 o 
   2   4  10      748.53      666.09     40.13 o 
   3   4  10        5.51        8.90     16.87 o 
   4   4  10       54.83       76.84     20.82 o 
   5   4  10      445.51      405.04     39.19 o 
   6   4  10       11.05       20.05     23.05 o 
   7   4  10        5.66       31.20     19.54 o 
   8   4  10        2.59       17.61     20.69 o 
   9   4  10        6.67       15.47     27.01 o 
  10   4  10       16.12        2.62     21.70 o 
 -12   5  10       19.53       64.40     23.08 o 
 -11   5  10        2.29       23.52     23.52 o 
 -10   5  10       79.19       81.82     30.41 o 
  -9   5  10       10.68        9.25     24.11 o 
  -8   5  10      108.66      107.57     31.35 o 
  -7   5  10      131.84       80.04     24.83 o 
  -6   5  10      241.51      160.31     28.58 o 
  -5   5  10       41.85       17.47     18.94 o 
  -4   5  10        1.87        1.78     13.35 o 
  -3   5  10       13.14        1.48     14.25 o 
  -2   5  10      479.71      506.38     32.92 o 
  -1   5  10      307.34      282.05     27.58 o 
   0   5  10      894.76      852.23     30.35 o 
   1   5  10      167.17      171.74     21.47 o 
   2   5  10      170.38      174.87     24.36 o 
   3   5  10        2.11       11.12     15.75 o 
   4   5  10      246.55      250.03     30.45 o 
   5   5  10      150.98      134.61     28.32 o 
   6   5  10        0.63       22.13     22.13 o 
   7   5  10        3.17        7.25     16.25 o 
   8   5  10        0.88       38.21     18.28 o 
   9   5  10        0.43        5.16     24.01 o 
  10   5  10        9.08       20.52     25.65 o 
 -12   6  10        0.17        7.62     21.96 o 
 -11   6  10        0.11       10.17     17.30 o 
 -10   6  10       13.39       24.71     26.08 o 
  -9   6  10      308.95      396.52     38.01 o 
  -8   6  10       31.75       31.48     27.11 o 
  -7   6  10      397.85      395.88     38.82 o 
  -6   6  10      124.64      134.86     21.23 o 
  -5   6  10       66.13       40.24     17.72 o 
  -4   6  10       54.84       55.33     18.65 o 
  -3   6  10       47.91       49.59     18.64 o 
  -2   6  10       84.37       98.13     17.71 o 
  -1   6  10        0.93        8.08     16.78 o 
   0   6  10     1776.86     1734.70     63.12 o 
   1   6  10       13.01       20.69     13.27 o 
   2   6  10      387.11      396.70     32.29 o 
   3   6  10        8.06       19.26     18.01 o 
   4   6  10       88.60       70.12     22.86 o 
   5   6  10        1.77        0.00     22.89 o 
   6   6  10      109.16       96.25     31.98 o 
   7   6  10       66.95       59.52     28.31 o 
   8   6  10        0.87        5.21     21.12 o 
   9   6  10        3.99       12.97     24.66 o 
 -11   7  10        0.06        7.87     25.13 o 
 -10   7  10        7.54       12.79     24.24 o 
  -9   7  10        2.58        4.86     22.26 o 
  -8   7  10       13.13        7.05     23.23 o 
  -7   7  10        8.56       17.37     20.37 o 
  -6   7  10       30.92        6.04     19.96 o 
  -5   7  10       17.07       28.87     17.93 o 
  -4   7  10      126.46       95.24     24.04 o 
  -3   7  10       11.07       12.16     16.72 o 
  -2   7  10       79.76       51.22     19.99 o 
  -1   7  10      309.79      317.90     26.90 o 
   0   7  10     4811.74     4705.74     79.70 o 
   1   7  10        1.17        9.00     19.86 o 
   2   7  10       12.75       15.29     16.53 o 
   3   7  10       23.11        5.92     21.81 o 
   4   7  10       66.92       57.90     26.01 o 
   5   7  10       53.71        2.44     26.57 o 
   6   7  10       94.21      137.41     26.83 o 
   7   7  10       16.10       40.46     23.82 o 
   8   7  10      184.38      177.00     34.43 o 
   9   7  10        2.82       23.46     23.46 o 
 -11   8  10       32.12       44.87     24.07 o 
 -10   8  10        1.10       18.40     24.90 o 
  -9   8  10        0.04        5.13     20.81 o 
  -8   8  10      138.05      161.85     29.19 o 
  -7   8  10        1.04       11.44     20.77 o 
  -6   8  10        0.75       17.36     22.84 o 
  -5   8  10      279.85      317.98     34.32 o 
  -4   8  10        0.74        0.00     17.80 o 
  -3   8  10        8.55        7.35     17.46 o 
  -2   8  10      624.60      593.10     42.15 o 
  -1   8  10        8.88       17.65     17.65 o 
   0   8  10      536.78      545.64     28.06 o 
   1   8  10      129.39      102.98     23.96 o 
   2   8  10      111.52      164.06     21.56 o 
   3   8  10       47.15       42.13     23.72 o 
   4   8  10      464.86      408.28     44.26 o 
   5   8  10       68.41       68.51     24.97 o 
   6   8  10      129.24      146.35     34.96 o 
   7   8  10       20.92       56.78     23.28 o 
   8   8  10       64.41       57.86     27.73 o 
   9   8  10        4.05        2.68     22.42 o 
 -11   9  10       15.95        5.40     25.72 o 
 -10   9  10        0.98       27.73     27.73 o 
  -9   9  10      105.85      103.92     26.83 o 
  -8   9  10       26.59        7.33     25.53 o 
  -7   9  10       77.92       73.68     26.17 o 
  -6   9  10        8.81        9.15     21.97 o 
  -5   9  10      420.43      425.09     38.73 o 
  -4   9  10     1197.57     1157.99     57.93 o 
  -3   9  10        9.10        4.00     17.86 o 
  -2   9  10      507.00      464.58     39.90 o 
  -1   9  10        9.88        3.97     20.47 o 
   0   9  10      398.58      428.23     25.25 o 
   1   9  10       22.10       18.06     21.17 o 
   2   9  10        9.48       29.37     17.49 o 
   3   9  10       12.89        4.37     22.44 o 
   4   9  10       92.78       46.58     27.46 o 
   5   9  10       45.44       55.99     24.52 o 
   6   9  10       10.57        4.98     23.75 o 
   7   9  10       29.22       31.60     24.05 o 
   8   9  10        1.25       45.14     24.26 o 
   9   9  10        1.26       26.02     21.76 o 
 -10  10  10        0.06        2.60     21.85 o 
  -9  10  10        1.52        8.04     21.93 o 
  -8  10  10       10.88       12.76     23.79 o 
  -7  10  10      378.72      417.13     44.79 o 
  -6  10  10       63.59       35.25     27.96 o 
  -5  10  10        3.97        4.60     21.18 o 
  -4  10  10     1722.01     1749.74     71.81 o 
  -3  10  10       15.22        2.16     21.89 o 
  -2  10  10      154.50      175.81     27.97 o 
  -1  10  10       13.02       28.45     18.66 o 
   0  10  10      570.41      574.75     29.97 o 
   1  10  10        0.46        6.21     18.35 o 
   2  10  10       29.48       24.31     22.75 o 
   3  10  10       10.30        4.65     18.31 o 
   4  10  10       32.91        4.91     24.20 o 
   5  10  10       31.63       42.83     25.47 o 
   6  10  10      216.97      250.58     32.66 o 
   7  10  10        3.80        7.95     25.76 o 
   8  10  10       42.22       24.11     24.11 o 
 -10  11  10        2.85       45.56     21.65 o 
  -9  11  10        7.08        0.00     24.64 o 
  -8  11  10       31.05       18.51     24.21 o 
  -7  11  10      100.24       25.65     34.18 o 
  -6  11  10       83.50       78.61     23.50 o 
  -5  11  10       15.23        4.89     22.27 o 
  -4  11  10      831.93      920.15     56.80 o 
  -3  11  10      225.04      223.23     36.59 o 
  -2  11  10       32.63       28.23     21.17 o 
  -1  11  10      293.20      308.90     32.08 o 
   0  11  10      374.65      363.88     26.15 o 
   1  11  10      109.60      127.91     26.01 o 
   2  11  10       64.16       79.06     24.49 o 
   3  11  10       85.92       79.78     20.95 o 
   4  11  10       11.95       12.44     22.14 o 
   5  11  10        0.55       26.29     26.29 o 
   6  11  10       59.68       66.62     25.52 o 
   7  11  10        7.88        2.67     24.03 o 
   8  11  10        2.16       27.46     27.46 o 
 -10  12  10       11.39       18.84     21.98 o 
  -9  12  10        0.12       21.76     20.19 o 
  -8  12  10       39.38       51.13     24.74 o 
  -7  12  10        4.27       21.11     25.45 o 
  -6  12  10      165.13       73.94     30.59 o 
  -5  12  10       64.03       83.91     24.75 o 
  -4  12  10        5.56        4.88     23.75 o 
  -3  12  10      392.09      431.13     40.03 o 
  -2  12  10     1082.96     1164.67     59.53 o 
  -1  12  10      406.20      485.37     43.79 o 
   0  12  10       42.73        5.78     18.88 o 
   1  12  10       99.20      118.15     30.15 o 
   2  12  10        0.12       19.38     23.99 o 
   3  12  10        3.50       17.68     22.85 o 
   4  12  10       96.62       62.49     29.90 o 
   5  12  10        1.73       10.72     25.80 o 
   6  12  10       12.32       13.55     28.48 o 
   7  12  10        5.20       35.40     24.29 o 
  -9  13  10        0.04       27.21     27.21 o 
  -8  13  10       19.80       68.12     19.12 o 
  -7  13  10       24.79       37.52     22.28 o 
  -6  13  10        9.13       10.48     24.45 o 
  -5  13  10       97.36      112.90     29.11 o 
  -4  13  10        1.81       17.44     23.75 o 
  -3  13  10       25.70       26.91     24.49 o 
  -2  13  10        3.59       16.93     27.22 o 
  -1  13  10      164.52      186.33     30.45 o 
   0  13  10      236.70      221.84     25.03 o 
   1  13  10      348.97      429.19     45.38 o 
   2  13  10       13.17        0.00     27.34 o 
   3  13  10        1.49       18.31     24.02 o 
   4  13  10      312.35      322.08     37.25 o 
   5  13  10       22.91       16.40     25.17 o 
   6  13  10       49.22       52.24     27.86 o 
   7  13  10       39.55        8.18     32.27 o 
  -8  14  10        0.82       10.87     18.64 o 
  -7  14  10       54.95       13.66     30.60 o 
  -6  14  10        0.24       23.26     23.26 o 
  -5  14  10       32.88       18.61     24.42 o 
  -4  14  10        4.33       28.64     22.73 o 
  -3  14  10       20.57       17.86     16.66 o 
  -2  14  10       22.06       17.59     27.73 o 
  -1  14  10       50.66       30.04     28.84 o 
   0  14  10        1.63       11.10     24.02 o 
   1  14  10       45.87       20.70     30.01 o 
   2  14  10      170.05      212.30     37.93 o 
   3  14  10       44.99       40.57     32.05 o 
   4  14  10      161.50       74.35     35.46 o 
   5  14  10       52.64       52.87     28.22 o 
   6  14  10       26.30       55.35     24.71 o 
  -7  15  10       63.83       27.55     28.34 o 
  -6  15  10        4.97       38.66     22.76 o 
  -5  15  10       36.42       16.38     22.03 o 
  -4  15  10        1.35       26.20     26.20 o 
  -3  15  10       10.85        5.24     24.73 o 
  -2  15  10       21.61       73.59     24.53 o 
  -1  15  10        9.69       10.50     22.45 o 
   0  15  10        2.21       32.39     14.16 o 
   1  15  10       14.07       21.45     27.62 o 
   2  15  10       35.60       21.86     31.78 o 
   3  15  10       45.09       47.45     26.30 o 
   4  15  10       22.48       34.56     34.56 o 
   5  15  10       10.07       22.36     29.72 o 
  -7  16  10       15.22       38.65     26.44 o 
  -6  16  10       40.83       24.95     28.62 o 
  -5  16  10       49.84       30.48     29.66 o 
  -4  16  10       60.70       85.49     28.69 o 
  -3  16  10       12.20        8.18     24.56 o 
  -2  16  10        0.46       16.17     20.99 o 
  -1  16  10       20.78        8.22     24.38 o 
   0  16  10        4.99       25.96     16.55 o 
   1  16  10       43.17       52.76     29.09 o 
   2  16  10       36.39       11.29     27.93 o 
   3  16  10       38.88       68.03     23.96 o 
   4  16  10       59.89       16.94     28.59 o 
  -5  17  10        6.82       19.70     29.03 o 
  -4  17  10        2.55       25.06     25.06 o 
  -3  17  10       31.01       24.93     24.93 o 
  -2  17  10        3.31       19.38     22.65 o 
  -1  17  10        0.10       22.10     27.55 o 
   0  17  10       17.25       20.55     18.94 o 
   1  17  10       18.53       19.73     26.03 o 
   2  17  10        7.62       11.34     22.41 o 
   3  17  10        2.60        2.88     22.29 o 
  -3  18  10        8.03        2.83     25.42 o 
  -2  18  10       15.31        8.29     22.29 o 
  -1  18  10        0.10        5.70     23.33 o 
   0  18  10        6.24       11.40     18.38 o 
   1  18  10       20.89        5.71     23.88 o 
 -12   1  11        2.88        9.74     21.08 o 
 -11   1  11        7.91       16.84     19.56 o 
 -10   1  11        0.00        4.74     17.63 o 
  -9   1  11       21.93        0.00     22.45 o 
  -8   1  11        5.25       26.95     14.60 o 
  -7   1  11      273.31      249.45     30.22 o 
  -6   1  11       30.91       19.85     21.57 o 
  -5   1  11      394.96      372.03     30.35 o 
  -4   1  11        1.70       15.94     13.33 o 
  -3   1  11        2.61       14.79     14.79 o 
  -2   1  11        0.01        4.35     13.34 o 
  -1   1  11        0.60       13.37     15.70 o 
   0   1  11       26.12        9.12     17.08 o 
   1   1  11      104.92      105.83     19.19 o 
   2   1  11        0.10       10.69     14.48 o 
   3   1  11        0.66       11.48     18.17 o 
   4   1  11      593.89      633.47     45.35 o 
   5   1  11      149.54      170.96     31.29 o 
   6   1  11       95.15      128.73     30.18 o 
   7   1  11       41.61       66.61     30.63 o 
   8   1  11      911.84      915.60     62.31 o 
   9   1  11       98.65      116.89     32.62 o 
 -12   2  11       82.87      111.55     27.11 o 
 -11   2  11       13.87        9.50     18.98 o 
 -10   2  11        5.01        9.32     18.39 o 
  -9   2  11       90.69      118.46     22.13 o 
  -8   2  11      125.10      142.44     27.99 o 
  -7   2  11      591.35      622.33     43.67 o 
  -6   2  11       52.74       59.46     20.48 o 
  -5   2  11       76.79       48.93     20.02 o 
  -4   2  11       44.80       41.34     18.08 o 
  -3   2  11        0.02       13.22     13.22 o 
  -2   2  11      920.49      897.68     41.12 o 
  -1   2  11       87.76       59.34     19.30 o 
   0   2  11      631.69      643.83     27.22 o 
   1   2  11       29.58       24.57     13.04 o 
   2   2  11      334.02      320.39     29.19 o 
   3   2  11       28.69        5.58     20.45 o 
   4   2  11      356.78      347.16     33.31 o 
   5   2  11        2.74        4.36     22.08 o 
   6   2  11      290.56      347.34     39.75 o 
   7   2  11       49.86        7.53     28.37 o 
   8   2  11       90.64      126.95     30.80 o 
   9   2  11       10.32       27.86     31.41 o 
 -12   3  11       12.79       22.54     22.54 o 
 -11   3  11        1.66       14.30     22.54 o 
 -10   3  11       10.40       20.68     20.68 o 
  -9   3  11       48.68       59.89     24.02 o 
  -8   3  11      181.94      159.12     21.63 o 
  -7   3  11      381.78      371.92     38.66 o 
  -6   3  11       60.55       71.28     23.95 o 
  -5   3  11      140.96      137.41     24.39 o 
  -4   3  11      381.29      354.30     30.22 o 
  -3   3  11       10.91        9.51     16.14 o 
  -2   3  11      767.64      760.58     40.94 o 
  -1   3  11      101.22      105.96     20.50 o 
   0   3  11      732.63      742.47     29.28 o 
   1   3  11       41.17       43.16     17.51 o 
   2   3  11      153.90      155.76     23.17 o 
   3   3  11      105.32      100.54     25.44 o 
   4   3  11       65.80       28.54     20.87 o 
   5   3  11      150.94      127.95     29.01 o 
   6   3  11       87.74       59.34     29.82 o 
   7   3  11       24.17       45.50     26.14 o 
   8   3  11       25.40        2.53     28.68 o 
   9   3  11        6.92        2.63     27.86 o 
 -12   4  11        0.38       21.70     23.93 o 
 -11   4  11       29.10        2.43     25.12 o 
 -10   4  11       22.17        2.34     22.40 o 
  -9   4  11        5.89        4.63     19.60 o 
  -8   4  11      357.43      305.07     36.98 o 
  -7   4  11      180.94      227.87     30.23 o 
  -6   4  11       84.15      121.07     24.21 o 
  -5   4  11       28.82        5.22     21.46 o 
  -4   4  11       36.02       42.19     19.49 o 
  -3   4  11       52.88       58.25     16.89 o 
  -2   4  11       17.27       30.00     16.01 o 
  -1   4  11       23.01       17.20     14.86 o 
   0   4  11      400.03      359.52     23.17 o 
   1   4  11      345.06      303.72     30.32 o 
   2   4  11        0.02       23.53     16.20 o 
   3   4  11        0.48        5.82     19.31 o 
   4   4  11      175.04      218.05     28.14 o 
   5   4  11      126.00      167.40     30.63 o 
   6   4  11       39.04       28.61     26.82 o 
   7   4  11       12.63       17.63     23.70 o 
   8   4  11        2.29       52.31     23.41 o 
   9   4  11        1.65       13.30     27.12 o 
 -12   5  11       46.20       54.08     25.37 o 
 -11   5  11        0.14       19.92     24.82 o 
 -10   5  11       43.18       14.75     24.75 o 
  -9   5  11       45.33       58.73     23.15 o 
  -8   5  11      179.17      180.41     27.56 o 
  -7   5  11      463.92      513.53     43.42 o 
  -6   5  11       19.19       25.75     21.07 o 
  -5   5  11      224.45      181.97     27.38 o 
  -4   5  11        0.01       14.18     15.06 o 
  -3   5  11        5.03       10.04     16.25 o 
  -2   5  11      139.16      126.04     24.79 o 
  -1   5  11      100.87      128.66     22.43 o 
   0   5  11      937.69     1006.61     57.93 o 
   1   5  11      101.28      107.26     20.47 o 
   2   5  11      411.54      388.07     35.36 o 
   3   5  11      153.64      142.23     26.48 o 
   4   5  11      430.69      414.04     41.69 o 
   5   5  11       24.44       31.81     25.14 o 
   6   5  11        2.05       24.31     24.31 o 
   7   5  11       16.99        0.00     22.61 o 
   8   5  11       10.84       39.31     26.84 o 
   9   5  11        4.06        5.64     21.52 o 
 -11   6  11       17.57        5.19     24.71 o 
 -10   6  11        0.09        7.44     18.06 o 
  -9   6  11        8.12       14.50     20.64 o 
  -8   6  11      501.86      500.27     45.51 o 
  -7   6  11      148.80      137.80     28.50 o 
  -6   6  11       35.01       35.08     22.59 o 
  -5   6  11      199.48      220.44     28.12 o 
  -4   6  11       48.24       37.17     20.99 o 
  -3   6  11       32.16       30.28     18.59 o 
  -2   6  11      680.68      681.64     41.01 o 
  -1   6  11        0.72        3.59     16.74 o 
   0   6  11      125.68      107.50     17.97 o 
   1   6  11       16.42        5.55     17.88 o 
   2   6  11      464.51      513.01     39.34 o 
   3   6  11      192.37      209.92     29.11 o 
   4   6  11       25.31       26.45     21.52 o 
   5   6  11        0.57       37.57     20.31 o 
   6   6  11       98.54       76.53     33.39 o 
   7   6  11        3.63        0.00     23.57 o 
   8   6  11       26.99       10.69     24.86 o 
   9   6  11        1.06        7.84     24.51 o 
 -11   7  11        0.00       10.36     23.67 o 
 -10   7  11        0.14        2.66     21.85 o 
  -9   7  11        3.10       26.40     26.40 o 
  -8   7  11        7.09       11.92     19.48 o 
  -7   7  11       81.95       93.62     26.16 o 
  -6   7  11        0.69        2.11     22.89 o 
  -5   7  11       16.08       18.48     16.37 o 
  -4   7  11       86.00       88.14     21.27 o 
  -3   7  11        8.80        3.95     17.62 o 
  -2   7  11      178.04      175.84     26.08 o 
  -1   7  11       33.22       22.07     19.05 o 
   0   7  11       20.62        2.53     20.73 o 
   1   7  11       19.35        1.86     19.87 o 
   2   7  11      118.16      105.02     27.74 o 
   3   7  11       21.86        4.36     21.76 o 
   4   7  11      346.00      324.80     41.29 o 
   5   7  11        7.15       14.54     23.02 o 
   6   7  11       27.08       32.93     20.58 o 
   7   7  11       54.02       75.90     29.24 o 
   8   7  11       50.47       50.53     30.79 o 
   9   7  11        1.82       15.80     25.85 o 
 -11   8  11        1.18       10.48     25.34 o 
 -10   8  11        0.46       10.60     23.05 o 
  -9   8  11       26.50        2.52     23.86 o 
  -8   8  11        3.24       34.99     22.46 o 
  -7   8  11      245.37      271.77     31.98 o 
  -6   8  11       15.71       20.34     21.85 o 
  -5   8  11       80.52       36.70     23.56 o 
  -4   8  11       36.15       93.30     22.41 o 
  -3   8  11      128.04      146.06     26.39 o 
  -2   8  11      466.83      479.99     37.65 o 
  -1   8  11        6.47       19.52     17.08 o 
   0   8  11       58.61       65.47     15.30 o 
   1   8  11       51.61       78.59     19.02 o 
   2   8  11       40.99       40.97     21.89 o 
   3   8  11       11.90       13.71     19.32 o 
   4   8  11       61.13       42.79     28.95 o 
   5   8  11       20.42        0.00     28.04 o 
   6   8  11      190.58      173.51     31.79 o 
   7   8  11       74.45      106.50     29.67 o 
   8   8  11      210.01      120.42     30.43 o 
 -10   9  11        1.31       28.95     28.95 o 
  -9   9  11       15.49       13.35     21.41 o 
  -8   9  11        0.81       25.84     27.00 o 
  -7   9  11        0.20       27.19     20.91 o 
  -6   9  11       27.44       28.59     24.02 o 
  -5   9  11       29.05       11.36     22.11 o 
  -4   9  11       97.01       54.61     29.92 o 
  -3   9  11      123.68      124.69     29.63 o 
  -2   9  11     1001.93      976.13     54.20 o 
  -1   9  11       45.14       61.66     23.62 o 
   0   9  11      170.41      190.35     20.03 o 
   1   9  11        0.57        6.56     17.18 o 
   2   9  11        0.02       24.70     19.71 o 
   3   9  11       17.44       11.81     21.46 o 
   4   9  11      367.21      354.10     36.18 o 
   5   9  11        0.28       35.90     21.24 o 
   6   9  11       46.64       26.49     25.64 o 
   7   9  11       46.05       53.90     26.68 o 
   8   9  11      122.14       42.96     33.93 o 
 -10  10  11        2.06       25.17     25.17 o 
  -9  10  11        2.13       32.48     23.75 o 
  -8  10  11       30.11       34.41     22.65 o 
  -7  10  11       19.03       53.65     24.60 o 
  -6  10  11       58.62        9.99     23.02 o 
  -5  10  11        6.94        2.45     22.68 o 
  -4  10  11      111.01      146.84     25.61 o 
  -3  10  11      206.41      205.17     35.53 o 
  -2  10  11      123.49      151.14     31.15 o 
  -1  10  11        2.90       30.42     15.36 o 
   0  10  11        9.34        4.29     15.20 o 
   1  10  11       84.67      127.85     27.44 o 
   2  10  11       15.29       25.87     17.15 o 
   3  10  11        0.05       17.32     21.02 o 
   4  10  11        0.29       15.20     24.93 o 
   5  10  11        6.30        5.32     23.05 o 
   6  10  11        0.01        8.20     23.19 o 
   7  10  11        0.03       23.38     23.38 o 
   8  10  11       20.83       10.70     24.80 o 
 -10  11  11       29.45       35.09     25.76 o 
  -9  11  11       18.77       46.24     28.17 o 
  -8  11  11        0.42       35.12     23.89 o 
  -7  11  11       48.59       44.69     28.03 o 
  -6  11  11        5.72       35.94     20.07 o 
  -5  11  11       74.05       64.51     24.64 o 
  -4  11  11      112.50      108.02     30.38 o 
  -3  11  11      182.36      189.94     31.09 o 
  -2  11  11      996.01     1025.88     57.52 o 
  -1  11  11       85.25       45.68     29.73 o 
   0  11  11      674.06      682.36     34.88 o 
   1  11  11       11.20       26.37     22.64 o 
   2  11  11        1.43        2.48     21.98 o 
   3  11  11        0.97       35.52     20.21 o 
   4  11  11       27.87       39.30     27.60 o 
   5  11  11        4.64       10.73     24.09 o 
   6  11  11       81.53       87.58     27.07 o 
   7  11  11        0.32       22.66     22.66 o 
  -9  12  11       21.68       11.02     24.35 o 
  -8  12  11        0.09       19.12     20.22 o 
  -7  12  11      131.67       78.27     32.28 o 
  -6  12  11      136.83      118.65     29.15 o 
  -5  12  11       42.50       64.24     23.71 o 
  -4  12  11       23.33       37.64     27.63 o 
  -3  12  11        0.63       17.09     18.31 o 
  -2  12  11     1153.44     1255.72     66.25 o 
  -1  12  11       68.05       96.18     32.56 o 
   0  12  11       28.53       65.52     29.20 o 
   1  12  11       92.38      134.93     28.89 o 
   2  12  11       94.97      110.48     29.69 o 
   3  12  11        7.04       21.13     22.63 o 
   4  12  11       80.47       54.19     30.64 o 
   5  12  11        8.63        8.22     23.81 o 
   6  12  11       71.39       71.82     29.75 o 
   7  12  11        1.36        8.17     19.56 o 
  -8  13  11        9.92       30.30     21.07 o 
  -7  13  11       96.73      115.11     28.57 o 
  -6  13  11       19.79        5.46     25.87 o 
  -5  13  11        5.60       45.04     22.37 o 
  -4  13  11       72.80      151.11     25.98 o 
  -3  13  11       84.73      102.30     27.08 o 
  -2  13  11        9.88       12.66     26.52 o 
  -1  13  11        8.50        0.00     21.36 o 
   0  13  11       35.43       90.77     18.14 o 
   1  13  11       32.33        0.00     29.10 o 
   2  13  11      323.02      346.52     43.05 o 
   3  13  11       41.81       84.35     26.93 o 
   4  13  11       56.85        5.46     33.05 o 
   5  13  11       35.40       16.77     21.72 o 
   6  13  11       28.54       29.92     29.92 o 
  -8  14  11       31.13        5.54     32.22 o 
  -7  14  11       19.42       11.21     23.24 o 
  -6  14  11        6.80       44.01     26.74 o 
  -5  14  11       53.70       40.98     21.78 o 
  -4  14  11        6.40       10.79     23.93 o 
  -3  14  11        6.07        2.65     25.06 o 
  -2  14  11        3.96        5.33     19.82 o 
  -1  14  11        0.09        7.98     24.51 o 
   0  14  11       27.50       31.96     18.00 o 
   1  14  11       18.91       28.52     28.52 o 
   2  14  11      428.24      412.39     50.33 o 
   3  14  11       27.06       27.96     32.57 o 
   4  14  11       31.57       67.66     26.73 o 
   5  14  11       12.69       11.37     23.55 o 
  -7  15  11        4.64       16.56     24.46 o 
  -6  15  11        6.03       16.59     24.62 o 
  -5  15  11        0.02       27.68     27.68 o 
  -4  15  11        7.71       38.49     19.52 o 
  -3  15  11       22.40       27.51     27.51 o 
  -2  15  11        5.65       10.94     20.74 o 
  -1  15  11       93.34      145.91     29.65 o 
   0  15  11       29.34       49.48     15.72 o 
   1  15  11        1.80        2.89     24.87 o 
   2  15  11      351.57      329.57     42.84 o 
   3  15  11       51.33       31.19     32.58 o 
   4  15  11        1.46        8.55     24.59 o 
  -6  16  11        0.02       25.18     25.18 o 
  -5  16  11        2.51       33.62     25.67 o 
  -4  16  11       35.07       67.13     26.64 o 
  -3  16  11        0.54       11.05     22.37 o 
  -2  16  11        0.53        2.78     23.64 o 
  -1  16  11        8.04        5.55     20.57 o 
   0  16  11       27.55       68.59     34.88 o 
   1  16  11        9.06       19.80     20.91 o 
   2  16  11        5.22       28.54     25.80 o 
   3  16  11        7.28       14.37     26.08 o 
  -4  17  11        6.47       16.78     23.74 o 
  -3  17  11        0.28        8.42     23.42 o 
  -2  17  11        5.87       50.44     22.83 o 
  -1  17  11       10.17       25.23     26.02 o 
   0  17  11        5.41       13.59     17.15 o 
   1  17  11        0.12       17.27     26.31 o 
   2  17  11        3.35       17.19     23.18 o 
 -12   0  12       39.98       37.40     27.14 o 
 -11   0  12        9.86       10.03     20.05 o 
 -10   0  12        1.65       14.71     24.07 o 
  -9   0  12       21.30        0.00     24.57 o 
  -8   0  12      127.13      118.26     25.55 o 
  -7   0  12      296.38      214.28     32.99 o 
  -6   0  12      183.05      145.90     25.35 o 
  -5   0  12      367.00      412.90     34.06 o 
  -4   0  12       20.10       29.97     18.40 o 
  -3   0  12       55.62       47.80     19.00 o 
  -2   0  12        0.43       11.59     16.63 o 
  -1   0  12      224.03      242.69     25.70 o 
   0   0  12      117.27      108.23     25.27 o 
   1   0  12       18.27        3.94     20.69 o 
   2   0  12       81.41       56.23     21.21 o 
   3   0  12       79.27       94.73     26.43 o 
   4   0  12        0.74       21.92     21.22 o 
   5   0  12      208.79      236.96     36.05 o 
   6   0  12     2186.37     2169.46     90.31 o 
   7   0  12       54.62       55.49     35.28 o 
   8   0  12     1505.43     1364.35     83.49 o 
   9   0  12      236.94      218.36     49.86 o 
 -12   1  12        0.19       16.89     20.63 o 
 -11   1  12        7.33        2.41     19.57 o 
 -10   1  12       13.97       30.99     16.79 o 
  -9   1  12      154.31      118.84     31.06 o 
  -8   1  12       16.78       23.07     23.07 o 
  -7   1  12      294.46      287.96     32.28 o 
  -6   1  12      191.18      172.85     29.48 o 
  -5   1  12       86.02      112.27     24.17 o 
  -4   1  12        0.04       10.39     15.87 o 
  -3   1  12        8.94       31.48     13.58 o 
  -2   1  12       75.83       92.74     17.62 o 
  -1   1  12      165.84      181.00     23.78 o 
   0   1  12      150.81      162.81     21.78 o 
   1   1  12       49.48       49.76     19.08 o 
   2   1  12        0.34       11.81     17.56 o 
   3   1  12      121.48      104.68     25.28 o 
   4   1  12       37.59        0.00     23.88 o 
   5   1  12        1.07       40.01     22.62 o 
   6   1  12      107.02       88.85     37.75 o 
   7   1  12        0.35       32.48     32.48 o 
   8   1  12        7.22       18.04     34.55 o 
   9   1  12        0.67        0.00     33.45 o 
 -12   2  12       16.87       54.49     19.09 o 
 -11   2  12        2.43       14.44     19.42 o 
 -10   2  12       18.35       44.63     17.49 o 
  -9   2  12       21.26       45.15     20.19 o 
  -8   2  12      140.49      103.24     29.84 o 
  -7   2  12        9.89        6.14     23.45 o 
  -6   2  12      687.67      680.42     45.47 o 
  -5   2  12      262.00      262.13     32.13 o 
  -4   2  12      100.02      113.52     21.39 o 
  -3   2  12       74.34       71.39     19.98 o 
  -2   2  12      268.81      239.34     26.56 o 
  -1   2  12       52.40       71.60     18.33 o 
   0   2  12      624.78      573.88     56.02 o 
   1   2  12        8.48        9.14     17.36 o 
   2   2  12      314.28      294.33     33.74 o 
   3   2  12       20.09       24.10     24.10 o 
   4   2  12        0.01       22.64     22.64 o 
   5   2  12       24.82       28.88     25.12 o 
   6   2  12      131.69      124.09     30.39 o 
   7   2  12        2.78       25.39     25.39 o 
   8   2  12      313.32      207.97     45.92 o 
   9   2  12       45.47       43.27     29.56 o 
 -11   3  12       13.74        7.29     21.63 o 
 -10   3  12       20.98       11.86     19.94 o 
  -9   3  12        1.88        4.50     19.59 o 
  -8   3  12        5.18        4.38     20.23 o 
  -7   3  12      123.03       45.21     29.58 o 
  -6   3  12      753.89      849.51     50.29 o 
  -5   3  12       20.74        5.41     18.78 o 
  -4   3  12       28.62       13.99     17.41 o 
  -3   3  12       37.00       52.60     17.15 o 
  -2   3  12      213.27      200.72     24.02 o 
  -1   3  12      274.32      283.56     28.93 o 
   0   3  12      987.65     1002.37     34.95 o 
   1   3  12       21.03       29.26     19.90 o 
   2   3  12        3.80       11.60     18.32 o 
   3   3  12        6.93       21.51     21.51 o 
   4   3  12       12.05        4.31     23.40 o 
   5   3  12      185.60      140.42     31.82 o 
   6   3  12       29.56       45.43     27.09 o 
   7   3  12        0.36       50.76     19.84 o 
   8   3  12        8.05       19.41     21.63 o 
   9   3  12        0.13       25.65     25.65 o 
 -11   4  12        0.40        4.95     21.68 o 
 -10   4  12       22.13       48.18     23.07 o 
  -9   4  12       16.81       34.93     17.59 o 
  -8   4  12       76.69       82.41     25.63 o 
  -7   4  12      148.84      120.22     28.43 o 
  -6   4  12      456.49      451.24     40.21 o 
  -5   4  12       99.01       89.08     25.28 o 
  -4   4  12       35.23       39.80     19.03 o 
  -3   4  12       90.91       66.41     21.95 o 
  -2   4  12        0.84        6.93     13.57 o 
  -1   4  12       11.76       25.71     15.89 o 
   0   4  12      714.85      685.84     47.40 o 
   1   4  12      348.14      339.24     32.60 o 
   2   4  12      100.87      106.91     21.63 o 
   3   4  12      382.67      331.98     38.52 o 
   4   4  12      256.07      246.42     33.85 o 
   5   4  12       55.63      126.48     23.84 o 
   6   4  12        0.18       12.70     20.39 o 
   7   4  12        7.49       29.07     29.07 o 
   8   4  12        8.27       13.47     24.78 o 
   9   4  12        1.12        2.72     23.27 o 
 -11   5  12       24.69       37.22     21.57 o 
 -10   5  12       10.13       41.96     22.51 o 
  -9   5  12       29.65       40.70     22.64 o 
  -8   5  12       77.77       68.94     25.96 o 
  -7   5  12       40.20       89.64     21.99 o 
  -6   5  12      638.06      541.81     43.99 o 
  -5   5  12      147.56      146.13     28.29 o 
  -4   5  12       78.67       90.75     23.71 o 
  -3   5  12      100.53       76.76     22.85 o 
  -2   5  12        3.85        1.76     15.23 o 
  -1   5  12        5.90       10.83     16.39 o 
   0   5  12        1.28        6.24     14.83 o 
   1   5  12        0.20       13.68     18.84 o 
   2   5  12        0.01       10.09     20.49 o 
   3   5  12      113.62      118.45     23.87 o 
   4   5  12       24.09        0.00     23.73 o 
   5   5  12        8.61        9.60     22.80 o 
   6   5  12       21.84       45.90     22.52 o 
   7   5  12        2.94       10.65     21.32 o 
   8   5  12        2.14        8.16     23.45 o 
 -11   6  12        4.09       25.70     25.70 o 
 -10   6  12        1.89       35.57     20.11 o 
  -9   6  12        3.59        2.45     21.80 o 
  -8   6  12      405.89      413.12     41.00 o 
  -7   6  12       18.11       13.61     23.75 o 
  -6   6  12       19.46       60.85     19.70 o 
  -5   6  12       32.30       12.45     22.22 o 
  -4   6  12        3.17       11.90     16.07 o 
  -3   6  12       39.69       76.82     20.25 o 
  -2   6  12     1340.90     1250.71     56.79 o 
  -1   6  12       36.44       22.57     18.41 o 
   0   6  12        6.59        4.40     13.15 o 
   1   6  12       54.87       60.67     22.67 o 
   2   6  12      111.94      154.50     26.17 o 
   3   6  12        0.00       15.67     23.04 o 
   4   6  12      142.70      131.55     29.53 o 
   5   6  12      163.88      153.40     30.50 o 
   6   6  12       10.06       25.23     25.23 o 
   7   6  12        0.19        2.77     20.47 o 
   8   6  12        6.35       51.11     20.92 o 
 -11   7  12       36.56       62.16     26.10 o 
 -10   7  12        0.34        2.58     20.94 o 
  -9   7  12        9.05       30.71     19.74 o 
  -8   7  12        0.05        7.43     24.55 o 
  -7   7  12        0.79        4.69     18.75 o 
  -6   7  12      110.00      129.56     25.32 o 
  -5   7  12       10.91       10.82     17.74 o 
  -4   7  12        0.10       22.95     19.02 o 
  -3   7  12        1.21       16.32     19.94 o 
  -2   7  12      991.79      911.77     50.06 o 
  -1   7  12       35.15        6.01     22.56 o 
   0   7  12        3.22       12.99     28.44 o 
   1   7  12       80.39       99.43     24.70 o 
   2   7  12        2.22        6.50     16.72 o 
   3   7  12       84.26       83.22     23.43 o 
   4   7  12      219.21      244.87     35.94 o 
   5   7  12      399.16      410.83     40.22 o 
   6   7  12       26.95       89.44     23.87 o 
   7   7  12        1.25       45.83     21.83 o 
   8   7  12        0.78       21.48     25.27 o 
 -10   8  12        7.08       23.88     23.88 o 
  -9   8  12        1.37        5.20     24.38 o 
  -8   8  12        4.61       12.88     19.75 o 
  -7   8  12       33.58       29.78     25.65 o 
  -6   8  12      135.94       83.19     30.63 o 
  -5   8  12        4.00       20.64     19.73 o 
  -4   8  12      540.79      589.50     44.25 o 
  -3   8  12      102.04      109.05     28.10 o 
  -2   8  12       22.88       25.31     23.49 o 
  -1   8  12        4.11        0.00     21.90 o 
   0   8  12       42.86       30.02     19.25 o 
   1   8  12      251.70      288.07     36.01 o 
   2   8  12        4.86        9.32     22.67 o 
   3   8  12      371.19      384.08     41.03 o 
   4   8  12       83.53       60.16     28.86 o 
   5   8  12       81.80       88.51     31.67 o 
   6   8  12      192.10      163.49     31.56 o 
   7   8  12        0.29        2.68     26.80 o 
   8   8  12       19.07       26.85     24.39 o 
 -10   9  12        2.07       13.40     24.76 o 
  -9   9  12       19.16        8.14     26.04 o 
  -8   9  12        1.34        2.56     25.08 o 
  -7   9  12        2.70       17.96     18.85 o 
  -6   9  12       29.54       24.67     22.56 o 
  -5   9  12       17.07       57.30     20.43 o 
  -4   9  12      182.36      131.63     35.91 o 
  -3   9  12      199.57      277.00     35.04 o 
  -2   9  12        5.04       26.70     21.80 o 
  -1   9  12        0.07       28.76     22.34 o 
   0   9  12      128.42      144.10     19.11 o 
   1   9  12        5.70        2.49     20.51 o 
   2   9  12        1.79        2.48     21.11 o 
   3   9  12        3.49        0.00     23.68 o 
   4   9  12        0.00        0.00     22.04 o 
   5   9  12        5.01       18.75     24.31 o 
   6   9  12       26.17       21.82     26.02 o 
   7   9  12        0.93        5.50     24.36 o 
 -10  10  12        2.56       24.36     26.81 o 
  -9  10  12        1.64       27.40     22.88 o 
  -8  10  12       56.41       80.97     28.96 o 
  -7  10  12       37.02       42.34     26.58 o 
  -6  10  12        1.50       15.27     19.76 o 
  -5  10  12      248.84      239.05     33.45 o 
  -4  10  12      272.97      205.51     34.04 o 
  -3  10  12       82.67       35.39     32.00 o 
  -2  10  12      896.37     1097.15     58.74 o 
  -1  10  12      172.52      206.25     30.65 o 
   0  10  12       16.77       43.23     16.30 o 
   1  10  12       42.15       58.31     27.29 o 
   2  10  12        1.24       12.37     20.09 o 
   3  10  12        8.91       18.02     25.34 o 
   4  10  12       62.53       77.04     25.08 o 
   5  10  12        4.00       49.00     22.20 o 
   6  10  12        5.60       33.13     26.28 o 
   7  10  12        0.36       19.33     20.35 o 
  -9  11  12        0.32       13.70     25.31 o 
  -8  11  12       15.94       57.73     19.52 o 
  -7  11  12        1.24        5.45     24.41 o 
  -6  11  12       37.71       55.60     27.80 o 
  -5  11  12       14.48       10.24     20.80 o 
  -4  11  12        4.78        0.00     20.42 o 
  -3  11  12        2.57       30.62     30.62 o 
  -2  11  12       78.83      114.85     30.32 o 
  -1  11  12       90.15      114.20     29.01 o 
   0  11  12      584.23      661.86     35.82 o 
   1  11  12        0.01       17.55     23.10 o 
   2  11  12       45.29       80.55     26.34 o 
   3  11  12        0.32       31.96     21.72 o 
   4  11  12       60.39       49.05     27.62 o 
   5  11  12        3.90       13.82     24.26 o 
   6  11  12        2.80       19.42     27.40 o 
  -9  12  12        0.06       27.06     27.06 o 
  -8  12  12       10.77       22.10     25.57 o 
  -7  12  12        0.34       22.68     22.68 o 
  -6  12  12       28.49       27.25     27.82 o 
  -5  12  12        3.66       28.18     28.18 o 
  -4  12  12        7.46       47.21     20.15 o 
  -3  12  12        0.73       23.92     23.92 o 
  -2  12  12       26.38       38.21     27.60 o 
  -1  12  12       96.02       83.78     27.53 o 
   0  12  12      249.35      274.40     26.86 o 
   1  12  12        7.83        5.18     28.61 o 
   2  12  12       23.90       29.57     27.76 o 
   3  12  12       24.25       65.75     26.06 o 
   4  12  12      146.06      169.96     38.18 o 
   5  12  12        3.62       28.23     28.23 o 
   6  12  12        9.72        5.64     27.96 o 
  -8  13  12        0.02       44.47     22.23 o 
  -7  13  12        1.91       11.10     22.19 o 
  -6  13  12        5.47       58.05     23.10 o 
  -5  13  12        1.75       16.50     21.14 o 
  -4  13  12      114.40      167.38     28.28 o 
  -3  13  12       42.97       63.95     23.50 o 
  -2  13  12        8.62        0.00     22.37 o 
  -1  13  12        2.42        8.03     20.84 o 
   0  13  12      116.69       63.61     24.98 o 
   1  13  12       95.52      122.24     34.98 o 
   2  13  12      294.76      323.34     42.57 o 
   3  13  12        9.73       19.65     27.45 o 
   4  13  12      410.88      356.04     43.18 o 
   5  13  12        4.84       26.94     26.94 o 
  -7  14  12        7.86       30.83     24.36 o 
  -6  14  12        1.53        2.72     21.46 o 
  -5  14  12       17.36       16.84     27.21 o 
  -4  14  12       20.51       60.74     24.93 o 
  -3  14  12        9.39       16.52     22.33 o 
  -2  14  12        0.44        8.15     22.72 o 
  -1  14  12        2.35       43.35     21.82 o 
   0  14  12       29.22       18.27     23.21 o 
   1  14  12       11.55       29.44     29.44 o 
   2  14  12      193.01      268.66     40.23 o 
   3  14  12       19.92       14.25     27.69 o 
   4  14  12      439.55      455.91     46.63 o 
  -6  15  12        1.14        8.55     21.25 o 
  -5  15  12        0.33       30.95     22.61 o 
  -4  15  12       21.30       16.84     28.44 o 
  -3  15  12        1.88       30.83     21.58 o 
  -2  15  12       17.47       13.82     21.44 o 
  -1  15  12       14.12       19.45     21.71 o 
   0  15  12        8.49        2.69     17.40 o 
   1  15  12       56.54       71.30     27.06 o 
   2  15  12       14.26       17.17     31.56 o 
   3  15  12       38.68       83.37     26.26 o 
  -5  16  12       85.84       84.30     29.13 o 
  -4  16  12       16.49        2.89     25.01 o 
  -3  16  12        0.04       16.89     23.06 o 
  -2  16  12        1.72       22.44     23.52 o 
  -1  16  12        4.97       14.06     20.55 o 
   0  16  12        1.32       18.15     20.51 o 
   1  16  12       28.32       11.60     25.08 o 
   2  16  12       76.24       66.23     30.61 o 
  -2  17  12        2.73        8.45     23.29 o 
  -1  17  12        7.45       25.36     26.13 o 
   0  17  12        0.73       22.87     15.22 o 
 -11   1  13        4.45        7.26     19.43 o 
 -10   1  13        7.63        2.52     18.91 o 
  -9   1  13       13.88       37.67     23.61 o 
  -8   1  13       27.37       27.17     20.03 o 
  -7   1  13      191.61      204.44     29.73 o 
  -6   1  13      116.40      112.54     25.58 o 
  -5   1  13       24.47       17.46     22.04 o 
  -4   1  13      422.15      459.76     36.78 o 
  -3   1  13       48.00       34.52     18.41 o 
  -2   1  13       54.93       51.84     21.31 o 
  -1   1  13       21.60        1.74     20.58 o 
   0   1  13        0.41        8.83     21.21 o 
   1   1  13      126.58      139.74     24.71 o 
   2   1  13       31.49        0.00     20.09 o 
   3   1  13       10.64       16.46     23.70 o 
   4   1  13       10.80        7.64     21.92 o 
   5   1  13        0.00       43.53     25.59 o 
   6   1  13        9.72       28.57     28.57 o 
   7   1  13      344.14      398.06     45.33 o 
   8   1  13     1747.19     1551.79     84.39 o 
 -11   2  13       15.17       12.14     17.62 o 
 -10   2  13        8.39       38.28     20.74 o 
  -9   2  13      104.82      130.65     30.45 o 
  -8   2  13       18.71        8.90     23.72 o 
  -7   2  13        2.02       19.31     19.87 o 
  -6   2  13      435.67      513.39     41.13 o 
  -5   2  13       12.85       13.54     21.72 o 
  -4   2  13      377.80      414.36     35.12 o 
  -3   2  13      169.93      165.94     26.67 o 
  -2   2  13      212.67      236.14     25.55 o 
  -1   2  13      212.45      192.39     27.93 o 
   0   2  13       11.97       24.74     30.34 o 
   1   2  13        2.65       15.93     18.08 o 
   2   2  13       98.07       70.52     23.72 o 
   3   2  13        0.07       29.68     16.10 o 
   4   2  13       92.40       75.82     27.60 o 
   5   2  13       65.10       86.26     27.49 o 
   6   2  13       33.72        8.40     32.34 o 
   7   2  13        2.92       28.89     29.49 o 
   8   2  13        1.42        2.85     33.34 o 
 -11   3  13        0.12       22.43     22.43 o 
 -10   3  13       15.96       60.03     18.62 o 
  -9   3  13        1.72       20.96     16.82 o 
  -8   3  13       14.76       33.83     17.98 o 
  -7   3  13      548.40      628.53     46.46 o 
  -6   3  13      981.89      885.94     55.26 o 
  -5   3  13       26.95        5.92     22.81 o 
  -4   3  13      224.72      271.26     28.84 o 
  -3   3  13        0.00       14.73     16.43 o 
  -2   3  13       29.72       45.06     18.70 o 
  -1   3  13        0.08       17.90     18.46 o 
   0   3  13      176.45      197.81     18.45 o 
   1   3  13        0.63        8.14     15.37 o 
   2   3  13      261.98      271.46     33.02 o 
   3   3  13       11.13        8.93     22.49 o 
   4   3  13       65.84       69.66     26.81 o 
   5   3  13        9.13       66.31     23.83 o 
   6   3  13        1.64       21.54     26.04 o 
   7   3  13        0.11       25.36     27.10 o 
   8   3  13        1.50       25.77     21.71 o 
 -11   4  13        7.41        9.72     24.66 o 
 -10   4  13       16.35       39.02     18.65 o 
  -9   4  13       17.65        2.33     23.37 o 
  -8   4  13      117.16       84.99     28.86 o 
  -7   4  13       25.37       28.78     22.97 o 
  -6   4  13      282.88      342.77     37.67 o 
  -5   4  13       21.63       40.30     17.88 o 
  -4   4  13      735.60      807.91     45.06 o 
  -3   4  13       10.86       15.14     16.85 o 
  -2   4  13     1013.52      916.23     47.98 o 
  -1   4  13        0.12       11.15     17.73 o 
   0   4  13       72.86       90.30     15.65 o 
   1   4  13       29.65       52.86     20.12 o 
   2   4  13       46.27       70.67     23.65 o 
   3   4  13      338.32      335.76     36.84 o 
   4   4  13       28.67       28.81     27.60 o 
   5   4  13        3.83       12.57     26.65 o 
   6   4  13       20.77       61.25     25.09 o 
   7   4  13        1.09        5.58     25.42 o 
   8   4  13       24.75       19.59     25.61 o 
 -11   5  13       18.49       27.21     21.77 o 
 -10   5  13        0.44       17.52     19.99 o 
  -9   5  13       12.82        7.33     21.99 o 
  -8   5  13        0.91        7.09     17.99 o 
  -7   5  13        1.35       20.45     21.84 o 
  -6   5  13      271.99      366.02     38.74 o 
  -5   5  13      164.33      183.83     30.49 o 
  -4   5  13      822.70      686.99     48.57 o 
  -3   5  13      237.99      213.73     31.28 o 
  -2   5  13       43.30       48.34     18.52 o 
  -1   5  13       55.55       44.29     17.65 o 
   0   5  13       20.90        3.59     13.40 o 
   1   5  13       10.30       16.86     14.77 o 
   2   5  13     1148.19     1089.27     58.83 o 
   3   5  13       20.21       20.93     22.44 o 
   4   5  13       62.83       36.42     26.48 o 
   5   5  13      151.56      135.69     32.51 o 
   6   5  13       28.89       24.07     23.21 o 
   7   5  13        5.44       22.64     22.64 o 
   8   5  13       26.13       57.79     23.83 o 
 -11   6  13        2.74        2.49     21.10 o 
 -10   6  13       15.37       53.59     23.82 o 
  -9   6  13        4.92       15.05     24.04 o 
  -8   6  13       16.50       14.62     22.34 o 
  -7   6  13       11.64       33.20     19.57 o 
  -6   6  13       40.01       50.00     22.83 o 
  -5   6  13       92.16      144.01     28.33 o 
  -4   6  13      295.29      223.52     33.48 o 
  -3   6  13        4.03       21.77     21.77 o 
  -2   6  13      699.76      669.56     45.56 o 
  -1   6  13        0.22       30.24     17.61 o 
   0   6  13        0.05        4.10     14.41 o 
   1   6  13        4.75        8.79     18.80 o 
   2   6  13      553.01      507.86     44.42 o 
   3   6  13        4.71        9.40     21.53 o 
   4   6  13      167.10      121.70     33.88 o 
   5   6  13       22.50       28.43     29.89 o 
   6   6  13       17.64        2.54     26.57 o 
   7   6  13        0.75        2.67     21.92 o 
   8   6  13        9.63       35.25     21.20 o 
 -10   7  13       30.91       26.07     19.86 o 
  -9   7  13       35.19       36.36     24.15 o 
  -8   7  13        3.05        2.50     18.91 o 
  -7   7  13       94.54       90.92     25.53 o 
  -6   7  13       23.52        0.00     24.58 o 
  -5   7  13      116.70      107.51     26.66 o 
  -4   7  13        2.20       17.58     22.65 o 
  -3   7  13      251.44      239.72     32.54 o 
  -2   7  13       79.33       93.63     24.75 o 
  -1   7  13        0.97       21.43     21.43 o 
   0   7  13        5.72       13.51     13.51 o 
   1   7  13        0.80        4.57     21.05 o 
   2   7  13      110.26      105.68     29.63 o 
   3   7  13       18.13       19.72     26.69 o 
   4   7  13      192.39      163.10     36.15 o 
   5   7  13        7.65       34.31     21.51 o 
   6   7  13       88.10      138.25     27.87 o 
   7   7  13        7.93       24.62     30.37 o 
 -10   8  13       12.73       16.01     25.13 o 
  -9   8  13        5.32       39.99     24.90 o 
  -8   8  13       19.87       39.28     24.52 o 
  -7   8  13       27.63        0.00     24.21 o 
  -6   8  13       77.59      106.17     23.59 o 
  -5   8  13       99.02      102.86     27.51 o 
  -4   8  13       92.67      102.10     30.12 o 
  -3   8  13      264.69      199.58     33.21 o 
  -2   8  13        7.53       17.80     22.32 o 
  -1   8  13       37.63       13.23     24.96 o 
   0   8  13       35.96       21.05     25.13 o 
   1   8  13        2.74        2.45     20.22 o 
   2   8  13      111.89      124.53     29.07 o 
   3   8  13       91.25      159.36     30.00 o 
   4   8  13        4.24        7.73     25.25 o 
   5   8  13       58.69       67.33     27.33 o 
   6   8  13        3.78       19.19     23.31 o 
   7   8  13       16.27        8.18     28.14 o 
 -10   9  13       15.79        2.66     28.08 o 
  -9   9  13       13.02       16.25     23.84 o 
  -8   9  13        0.95       10.80     27.42 o 
  -7   9  13        1.61       23.60     17.55 o 
  -6   9  13        3.30       53.75     20.38 o 
  -5   9  13       72.16       67.22     28.22 o 
  -4   9  13       82.78       72.98     27.25 o 
  -3   9  13       58.54       88.12     24.31 o 
  -2   9  13      606.06      620.03     47.06 o 
  -1   9  13        7.01        6.37     17.55 o 
   0   9  13       19.44        4.90     26.27 o 
   1   9  13        9.29        4.92     22.08 o 
   2   9  13        2.54        2.44     21.69 o 
   3   9  13       31.58       70.53     22.60 o 
   4   9  13        5.67       10.89     22.96 o 
   5   9  13       94.45      112.59     29.22 o 
   6   9  13       63.26       35.99     30.34 o 
   7   9  13       18.93       27.34     27.34 o 
  -9  10  13       12.97       46.67     20.00 o 
  -8  10  13        0.67       24.56     18.29 o 
  -7  10  13       52.30       78.37     24.51 o 
  -6  10  13       37.21       63.70     22.60 o 
  -5  10  13        3.35        0.00     23.63 o 
  -4  10  13       19.56       12.70     27.22 o 
  -3  10  13      104.28      119.45     30.39 o 
  -2  10  13     1624.46     1868.86     78.42 o 
  -1  10  13      131.70      159.32     32.72 o 
   0  10  13      106.68      134.78     21.34 o 
   1  10  13       82.77       58.67     24.75 o 
   2  10  13       20.87        5.16     28.22 o 
   3  10  13        1.49       18.80     23.88 o 
   4  10  13      104.95      161.87     30.75 o 
   5  10  13        0.33       19.45     18.34 o 
   6  10  13        8.02       23.00     23.00 o 
  -9  11  13       17.67       46.68     23.08 o 
  -8  11  13        0.31       13.83     23.42 o 
  -7  11  13        2.35       13.71     24.32 o 
  -6  11  13        6.82       27.49     27.49 o 
  -5  11  13       73.41       69.55     31.07 o 
  -4  11  13       12.33        7.80     23.69 o 
  -3  11  13       17.48       49.22     22.95 o 
  -2  11  13      270.94      286.85     38.39 o 
  -1  11  13      124.81      166.02     33.14 o 
   0  11  13        9.22       23.14     19.79 o 
   1  11  13      131.33      156.21     33.60 o 
   2  11  13        5.91       24.28     21.58 o 
   3  11  13       19.26        2.64     26.15 o 
   4  11  13       11.65       19.60     27.56 o 
   5  11  13        1.20       39.23     20.02 o 
   6  11  13       15.73       13.88     26.26 o 
  -8  12  13        5.41        0.00     23.63 o 
  -7  12  13        1.46       27.99     29.35 o 
  -6  12  13       19.31        2.83     24.60 o 
  -5  12  13        5.44        5.51     22.64 o 
  -4  12  13        3.14       13.58     24.79 o 
  -3  12  13      107.65      123.29     33.94 o 
  -2  12  13       87.40       15.82     25.97 o 
  -1  12  13       61.36       82.16     27.68 o 
   0  12  13        0.19        1.50     18.47 o 
   1  12  13      206.68      229.52     33.98 o 
   2  12  13       51.22       77.68     28.54 o 
   3  12  13       32.86        5.74     27.84 o 
   4  12  13       25.59        8.56     28.18 o 
   5  12  13       22.21        2.87     25.09 o 
  -7  13  13        1.68       11.23     25.10 o 
  -6  13  13        0.02       30.92     19.43 o 
  -5  13  13        9.90       22.30     24.01 o 
  -4  13  13       12.44        2.87     22.48 o 
  -3  13  13       54.56       87.99     25.64 o 
  -2  13  13       49.50       40.95     33.93 o 
  -1  13  13       88.87       57.21     30.35 o 
   0  13  13       42.30       51.22     31.75 o 
   1  13  13      102.58       72.85     34.68 o 
   2  13  13       28.23       39.85     29.81 o 
   3  13  13       81.96      120.02     34.25 o 
   4  13  13       98.94      182.46     31.70 o 
  -6  14  13        8.18       42.21     18.88 o 
  -5  14  13       45.69       39.70     27.20 o 
  -4  14  13        0.52        8.36     23.40 o 
  -3  14  13       10.43       28.26     28.26 o 
  -2  14  13        0.14       16.77     24.72 o 
  -1  14  13       37.38       39.15     30.93 o 
   0  14  13        5.76        7.10     18.35 o 
   1  14  13       34.20       11.30     31.92 o 
   2  14  13        3.87        8.58     22.71 o 
   3  14  13       24.49        2.94     28.91 o 
  -5  15  13        1.07       22.80     22.80 o 
  -4  15  13       24.30       11.47     27.21 o 
  -3  15  13        6.75       11.39     21.71 o 
  -2  15  13        2.43        0.00     22.96 o 
  -1  15  13        6.69       11.20     27.05 o 
   0  15  13        0.23        1.21     15.68 o 
   1  15  13        0.69        8.68     24.96 o 
   2  15  13        9.36       11.66     28.61 o 
  -3  16  13        1.31       14.17     26.01 o 
  -2  16  13        0.01        0.00     20.80 o 
  -1  16  13        0.29       14.29     27.04 o 
   0  16  13       14.42       16.61     22.91 o 
 -11   0  14       75.93       50.99     28.76 o 
 -10   0  14        3.08       21.05     21.05 o 
  -9   0  14       60.90       45.10     27.37 o 
  -8   0  14       19.59       43.79     21.48 o 
  -7   0  14      165.91      177.35     31.75 o 
  -6   0  14        0.09       15.70     23.83 o 
  -5   0  14      262.64      262.25     33.44 o 
  -4   0  14       64.83       83.16     20.64 o 
  -3   0  14        1.43        0.00     22.18 o 
  -2   0  14       94.80      102.39     25.23 o 
  -1   0  14       50.72       36.73     20.47 o 
   0   0  14       72.19       79.94     17.57 o 
   1   0  14       98.16      100.95     28.89 o 
   2   0  14        0.90       10.49     20.28 o 
   3   0  14        1.83       28.17     28.17 o 
   4   0  14       25.35       47.58     28.84 o 
   5   0  14        0.97       27.39     27.39 o 
   6   0  14        0.03       26.99     35.16 o 
   7   0  14      473.99      623.83     65.57 o 
   8   0  14       19.99       71.18     41.41 o 
 -11   1  14        0.20       36.93     17.56 o 
 -10   1  14        0.76        0.00     20.05 o 
  -9   1  14        3.54       17.10     22.02 o 
  -8   1  14        4.66       35.31     15.90 o 
  -7   1  14       57.42       13.56     27.67 o 
  -6   1  14      130.75      167.07     27.00 o 
  -5   1  14      213.95      265.01     33.24 o 
  -4   1  14      213.56      191.59     29.12 o 
  -3   1  14       96.00       39.51     21.18 o 
  -2   1  14       30.85       19.51     20.08 o 
  -1   1  14        0.26       17.67     17.67 o 
   0   1  14      523.24      586.34     30.59 o 
   1   1  14       35.22       72.79     17.95 o 
   2   1  14       38.55       43.67     23.97 o 
   3   1  14       19.74       13.02     27.69 o 
   4   1  14       15.61        0.00     28.89 o 
   5   1  14       11.89        9.04     29.46 o 
   6   1  14        5.78       34.21     34.21 o 
   7   1  14        1.34       45.33     34.87 o 
   8   1  14        0.01       16.38     32.46 o 
 -11   2  14        0.45       33.58     18.88 o 
 -10   2  14        0.27       12.18     20.79 o 
  -9   2  14        0.00        4.82     20.79 o 
  -8   2  14       23.06       14.00     23.52 o 
  -7   2  14       10.54        8.96     24.97 o 
  -6   2  14       44.49       30.11     25.97 o 
  -5   2  14      407.05      353.06     36.56 o 
  -4   2  14      583.94      575.36     44.63 o 
  -3   2  14        8.25       21.10     21.10 o 
  -2   2  14       15.66       13.53     19.43 o 
  -1   2  14       17.07       46.50     17.30 o 
   0   2  14      263.70      273.64     50.97 o 
   1   2  14        1.19       13.25     16.34 o 
   2   2  14        0.22       11.63     21.68 o 
   3   2  14       19.84        5.09     25.43 o 
   4   2  14        5.25       26.46     20.09 o 
   5   2  14        2.77       25.32     28.79 o 
   6   2  14        0.22       35.29     26.93 o 
   7   2  14       82.39       67.15     31.49 o 
 -11   3  14       16.33       66.89     19.92 o 
 -10   3  14        2.04       14.40     22.21 o 
  -9   3  14       21.71       40.70     21.86 o 
  -8   3  14       31.11       18.62     20.19 o 
  -7   3  14       44.74       25.09     25.09 o 
  -6   3  14        0.02        2.20     21.43 o 
  -5   3  14        2.38       12.50     25.56 o 
  -4   3  14      678.98      660.92     45.28 o 
  -3   3  14      222.17      212.63     30.54 o 
  -2   3  14       74.52       77.94     19.91 o 
  -1   3  14       82.31       68.38     20.26 o 
   0   3  14      187.59      216.00     20.28 o 
   1   3  14       25.60        0.00     20.79 o 
   2   3  14       60.01       69.09     17.73 o 
   3   3  14       32.16        0.00     24.02 o 
   4   3  14      159.35      178.35     28.60 o 
   5   3  14       11.86       13.67     23.08 o 
   6   3  14        1.73        8.57     25.72 o 
   7   3  14        3.78       20.61     27.67 o 
 -10   4  14        3.49       19.55     17.20 o 
  -9   4  14       19.65        0.00     22.10 o 
  -8   4  14      106.85      104.00     28.10 o 
  -7   4  14        0.21        2.43     19.48 o 
  -6   4  14      165.13      161.15     32.00 o 
  -5   4  14      185.38      187.35     35.18 o 
  -4   4  14        2.01       12.37     25.29 o 
  -3   4  14        1.92       20.28     22.54 o 
  -2   4  14      698.92      553.90     43.39 o 
  -1   4  14       16.86        7.90     18.06 o 
   0   4  14        0.07        1.70     11.96 o 
   1   4  14       11.20       19.98     24.45 o 
   2   4  14        2.01       23.80     23.80 o 
   3   4  14        0.68       23.87     23.87 o 
   4   4  14      525.70      505.22     43.85 o 
   5   4  14        0.72       30.11     30.11 o 
   6   4  14        1.82       33.45     21.73 o 
   7   4  14       11.57        2.71     24.97 o 
 -10   5  14        0.10       14.87     18.18 o 
  -9   5  14        0.29       22.21     18.68 o 
  -8   5  14        2.89       24.33     21.16 o 
  -7   5  14        0.27       16.38     21.02 o 
  -6   5  14      255.89      245.89     32.90 o 
  -5   5  14      245.82      228.97     35.86 o 
  -4   5  14       16.08       15.07     28.15 o 
  -3   5  14      188.86      202.61     29.92 o 
  -2   5  14       21.66       14.53     20.23 o 
  -1   5  14        2.33       14.53     18.80 o 
   0   5  14       48.50       55.70     14.75 o 
   1   5  14        0.22        8.94     20.24 o 
   2   5  14       68.39       35.35     28.46 o 
   3   5  14       52.15       78.67     25.72 o 
   4   5  14       73.92       61.87     32.27 o 
   5   5  14        1.44       18.81     25.47 o 
   6   5  14        4.89        8.37     20.90 o 
   7   5  14        2.38       16.82     22.60 o 
 -10   6  14       18.58        2.60     25.07 o 
  -9   6  14        0.00       25.39     20.31 o 
  -8   6  14        9.28        7.47     23.21 o 
  -7   6  14       90.93       94.94     28.98 o 
  -6   6  14      132.16      169.89     28.78 o 
  -5   6  14      660.07      636.33     45.78 o 
  -4   6  14      294.79      324.84     35.17 o 
  -3   6  14        2.77       13.01     21.39 o 
  -2   6  14       11.69       13.00     23.68 o 
  -1   6  14        0.56       23.65     19.03 o 
   0   6  14        2.66        2.66     14.61 o 
   1   6  14       10.29        2.39     20.59 o 
   2   6  14       25.03       64.93     26.03 o 
   3   6  14        6.02       24.99     24.99 o 
   4   6  14      249.58      342.01     38.40 o 
   5   6  14        0.58       25.65     25.65 o 
   6   6  14        5.17       23.46     23.46 o 
   7   6  14        1.37       19.42     23.75 o 
 -10   7  14        4.37       12.98     21.70 o 
  -9   7  14       41.18       23.41     24.43 o 
  -8   7  14        2.48       54.20     19.59 o 
  -7   7  14        4.26       25.06     25.06 o 
  -6   7  14       70.80       93.28     21.97 o 
  -5   7  14       22.30       26.36     24.62 o 
  -4   7  14       59.09       74.47     25.12 o 
  -3   7  14       54.72       52.44     29.00 o 
  -2   7  14      121.93      123.83     26.64 o 
  -1   7  14        0.43       11.10     18.40 o 
   0   7  14       37.56       23.26     14.81 o 
   1   7  14        6.96        2.39     20.37 o 
   2   7  14       63.70       61.93     26.03 o 
   3   7  14      243.13      293.12     33.20 o 
   4   7  14        2.12       15.98     21.50 o 
   5   7  14       37.76       76.45     28.11 o 
   6   7  14       32.28       33.14     25.39 o 
   7   7  14        0.01       13.66     22.11 o 
  -9   8  14        4.13       29.38     22.54 o 
  -8   8  14        3.81       21.20     21.74 o 
  -7   8  14       68.35       25.98     27.67 o 
  -6   8  14        3.77        2.58     22.67 o 
  -5   8  14       32.53       34.75     26.00 o 
  -4   8  14        6.76       33.91     19.16 o 
  -3   8  14       61.69       54.76     23.38 o 
  -2   8  14      299.54      261.80     36.39 o 
  -1   8  14        8.14       25.94     23.00 o 
   0   8  14       83.90       65.28     18.75 o 
   1   8  14        8.33        9.90     22.20 o 
   2   8  14       46.13       40.93     26.29 o 
   3   8  14       15.25       10.62     23.00 o 
   4   8  14        6.74       10.93     25.31 o 
   5   8  14       59.58       41.50     27.39 o 
   6   8  14      106.19       88.84     31.35 o 
  -9   9  14       14.75       28.49     28.49 o 
  -8   9  14        3.83        8.26     19.44 o 
  -7   9  14        9.04        2.79     22.00 o 
  -6   9  14       25.33        2.58     23.54 o 
  -5   9  14       17.75       69.67     19.62 o 
  -4   9  14        6.09       22.80     21.02 o 
  -3   9  14      327.40      284.16     38.68 o 
  -2   9  14       25.41        0.00     29.75 o 
  -1   9  14      196.10      211.62     33.20 o 
   0   9  14       44.60       16.19     22.57 o 
   1   9  14       45.98       61.71     26.07 o 
   2   9  14        0.91       15.77     24.97 o 
   3   9  14        3.92       16.35     27.47 o 
   4   9  14        4.03       33.19     24.40 o 
   5   9  14       14.18       22.24     26.04 o 
   6   9  14       16.45       30.50     20.34 o 
  -8  10  14       38.95       35.85     20.42 o 
  -7  10  14        0.20       13.75     24.49 o 
  -6  10  14       15.85       38.15     23.35 o 
  -5  10  14        4.99       37.57     23.89 o 
  -4  10  14        7.90       24.80     24.80 o 
  -3  10  14      192.62      184.25     32.39 o 
  -2  10  14        1.70       28.54     28.54 o 
  -1  10  14       35.03       20.44     30.81 o 
   0  10  14      521.38      525.78     61.37 o 
   1  10  14        4.00        5.36     23.21 o 
   2  10  14       14.86       27.09     29.15 o 
   3  10  14       48.90       55.31     21.90 o 
   4  10  14        6.16        8.35     27.82 o 
   5  10  14        0.92        8.46     26.95 o 
  -8  11  14        1.77       27.22     27.22 o 
  -7  11  14        9.61       25.03     26.91 o 
  -6  11  14        9.90       38.90     22.95 o 
  -5  11  14       67.46       74.16     31.89 o 
  -4  11  14       85.98       75.96     28.63 o 
  -3  11  14        3.54       22.68     22.68 o 
  -2  11  14       91.78       90.58     30.98 o 
  -1  11  14       12.78       10.59     27.04 o 
   0  11  14      380.69      409.49     31.41 o 
   1  11  14       36.09        5.58     32.33 o 
   2  11  14       45.71       27.81     30.13 o 
   3  11  14      114.42      149.30     30.77 o 
   4  11  14       13.25       59.35     22.50 o 
   5  11  14        3.69       22.50     24.03 o 
  -7  12  14       13.90       36.47     19.53 o 
  -6  12  14       16.50       44.95     21.52 o 
  -5  12  14        7.26       25.02     25.02 o 
  -4  12  14       11.12       24.93     24.07 o 
  -3  12  14       10.31       11.00     24.04 o 
  -2  12  14      102.77      117.91     33.69 o 
  -1  12  14      116.70      158.62     32.71 o 
   0  12  14      256.41      246.09     26.74 o 
   1  12  14       77.05       61.67     35.45 o 
   2  12  14       12.11       22.64     27.17 o 
   3  12  14       41.81       22.77     28.26 o 
   4  12  14       34.66       22.78     33.51 o 
  -6  13  14        1.17        0.00     21.78 o 
  -5  13  14        0.43        0.00     23.93 o 
  -4  13  14        5.42       14.20     23.95 o 
  -3  13  14       20.14       47.95     24.82 o 
  -2  13  14        0.10        5.66     23.52 o 
  -1  13  14        4.75       13.85     24.02 o 
   0  13  14       23.02       31.95     22.61 o 
   1  13  14       13.50       14.28     28.86 o 
   2  13  14       26.22       20.01     29.88 o 
   3  13  14       46.58       34.37     34.37 o 
  -5  14  14        0.22       27.86     27.86 o 
  -4  14  14       14.44       14.19     24.89 o 
  -3  14  14        2.38       14.14     25.29 o 
  -2  14  14        1.09        2.74     26.27 o 
  -1  14  14       14.82       14.20     22.94 o 
   0  14  14        0.79       14.02     17.26 o 
   1  14  14        1.72        0.00     25.37 o 
   2  14  14        2.46        5.79     24.71 o 
  -3  15  14        0.20       42.78     19.19 o 
  -2  15  14        4.35       22.74     27.71 o 
  -1  15  14        0.11       19.84     20.62 o 
   0  15  14        5.71        1.56     16.37 o 
 -10   1  15        0.07        0.00     22.81 o 
  -9   1  15        3.21       12.31     22.10 o 
  -8   1  15        0.44       31.56     21.57 o 
  -7   1  15        0.19        9.51     22.80 o 
  -6   1  15        1.81       18.28     19.67 o 
  -5   1  15       39.22       46.58     23.29 o 
  -4   1  15        2.44       26.86     26.86 o 
  -3   1  15      661.25      660.17     45.43 o 
  -2   1  15       31.37       40.18     23.08 o 
  -1   1  15        3.08       40.74     16.77 o 
   0   1  15        9.41       19.53     14.62 o 
   1   1  15       13.49        0.00     24.59 o 
   2   1  15       57.09        7.95     30.16 o 
   3   1  15       76.81       82.39     31.61 o 
   4   1  15       11.45        6.08     26.33 o 
   5   1  15       25.42        6.36     30.79 o 
   6   1  15       30.34       39.80     29.36 o 
   7   1  15        1.02        3.41     30.79 o 
 -10   2  15       21.18        4.82     18.35 o 
  -9   2  15        4.55       12.26     20.60 o 
  -8   2  15       39.96        2.32     18.52 o 
  -7   2  15       82.46       53.66     27.36 o 
  -6   2  15        2.10       31.76     17.90 o 
  -5   2  15       11.48        4.40     25.03 o 
  -4   2  15      840.06      851.84     54.59 o 
  -3   2  15      318.48      326.87     39.50 o 
  -2   2  15      157.45      191.31     29.28 o 
  -1   2  15        0.06       39.96     18.57 o 
   0   2  15       17.10       26.30     14.09 o 
   1   2  15       68.78       96.46     24.11 o 
   2   2  15      127.31       79.13     28.69 o 
   3   2  15        8.33       72.95     25.16 o 
   4   2  15       70.14       62.77     31.22 o 
   5   2  15        1.44       27.06     23.91 o 
   6   2  15        3.31       28.09     23.52 o 
   7   2  15       14.71       57.11     31.01 o 
 -10   3  15       54.26       63.00     26.19 o 
  -9   3  15        0.00        4.84     20.83 o 
  -8   3  15       38.91        4.84     26.70 o 
  -7   3  15       71.23       42.10     24.20 o 
  -6   3  15       45.71       52.20     22.06 o 
  -5   3  15        1.92       13.10     22.92 o 
  -4   3  15     1402.82     1489.88     66.00 o 
  -3   3  15       10.31       12.70     24.28 o 
  -2   3  15        2.52       31.24     15.76 o 
  -1   3  15        3.16        6.40     16.68 o 
   0   3  15       68.87       58.36     17.30 o 
   1   3  15        0.06       16.51     20.71 o 
   2   3  15      509.11      506.59     43.56 o 
   3   3  15       11.55        0.00     24.20 o 
   4   3  15       38.04        2.75     26.84 o 
   5   3  15       63.96       54.86     30.88 o 
   6   3  15        0.42       11.87     24.62 o 
   7   3  15        2.49       15.04     26.53 o 
 -10   4  15        5.68       12.11     22.20 o 
  -9   4  15        0.39       27.01     15.67 o 
  -8   4  15        3.36       31.47     18.78 o 
  -7   4  15       25.12       18.93     20.51 o 
  -6   4  15       23.02       25.31     25.31 o 
  -5   4  15       28.60       33.61     23.50 o 
  -4   4  15      940.04      928.26     55.94 o 
  -3   4  15       46.79       21.56     25.16 o 
  -2   4  15      250.01      227.47     31.55 o 
  -1   4  15        4.13       10.54     18.31 o 
   0   4  15        0.03       10.27     14.53 o 
   1   4  15       27.00       44.84     17.41 o 
   2   4  15       13.19       14.90     26.54 o 
   3   4  15       67.92       65.06     26.26 o 
   4   4  15        6.70       27.21     27.21 o 
   5   4  15       21.96       45.09     25.43 o 
   6   4  15        5.00       23.05     25.82 o 
 -10   5  15       23.26        7.38     21.25 o 
  -9   5  15       46.62       32.33     25.33 o 
  -8   5  15        9.81        7.38     21.39 o 
  -7   5  15       25.70       24.32     26.44 o 
  -6   5  15       87.49      111.14     26.29 o 
  -5   5  15       14.14       18.45     24.23 o 
  -4   5  15       23.34       67.51     21.95 o 
  -3   5  15      203.74      225.29     33.74 o 
  -2   5  15      131.94      146.69     29.56 o 
  -1   5  15        0.73       19.81     23.15 o 
   0   5  15       30.55       16.14     16.01 o 
   1   5  15       38.82       74.36     21.37 o 
   2   5  15        7.18       12.36     20.01 o 
   3   5  15        0.56        7.92     19.66 o 
   4   5  15        5.61       28.04     28.04 o 
   5   5  15        7.98       14.05     29.80 o 
   6   5  15        9.96       19.86     26.29 o 
  -9   6  15       30.64       55.82     23.93 o 
  -8   6  15        8.57        2.56     20.73 o 
  -7   6  15        1.49       26.63     26.63 o 
  -6   6  15      140.82      195.02     30.09 o 
  -5   6  15        3.27       28.66     26.16 o 
  -4   6  15        0.32       18.53     25.28 o 
  -3   6  15       50.66       57.26     21.14 o 
  -2   6  15       20.23       27.34     22.84 o 
  -1   6  15       11.37       13.52     19.43 o 
   0   6  15        3.28       29.53     13.99 o 
   1   6  15       14.84       26.85     23.06 o 
   2   6  15       15.50       25.71     25.71 o 
   3   6  15       18.76       34.20     21.45 o 
   4   6  15        7.30        5.40     22.45 o 
   5   6  15       12.31       22.25     24.99 o 
   6   6  15        7.31        2.86     28.90 o 
  -9   7  15        0.15        5.31     22.19 o 
  -8   7  15        0.00       41.56     19.75 o 
  -7   7  15        2.11       28.38     19.81 o 
  -6   7  15       18.53       37.76     19.02 o 
  -5   7  15        1.32       12.36     17.97 o 
  -4   7  15      180.09      169.76     32.37 o 
  -3   7  15        0.20       23.95     23.95 o 
  -2   7  15        2.77        4.85     21.37 o 
  -1   7  15        1.77        2.28     19.33 o 
   0   7  15       33.34       11.06     16.44 o 
   1   7  15       39.61       75.51     21.28 o 
   2   7  15        0.30       20.64     20.35 o 
   3   7  15       83.48       74.89     30.41 o 
   4   7  15       10.86       43.93     22.95 o 
   5   7  15       46.39       11.02     29.56 o 
   6   7  15        7.26        2.78     27.07 o 
  -9   8  15        0.25       13.17     19.15 o 
  -8   8  15       33.64        5.38     22.00 o 
  -7   8  15        0.01       27.06     27.06 o 
  -6   8  15        0.15        2.49     20.47 o 
  -5   8  15       62.50       56.50     27.12 o 
  -4   8  15        2.74       17.74     23.16 o 
  -3   8  15        2.94       10.07     20.70 o 
  -2   8  15      109.93       59.20     33.04 o 
  -1   8  15       38.76       22.04     28.63 o 
   0   8  15      130.21      129.66     22.37 o 
   1   8  15       44.31       96.00     24.73 o 
   2   8  15       35.01       69.04     24.56 o 
   3   8  15       13.89       35.48     22.14 o 
   4   8  15        4.76       16.51     21.48 o 
   5   8  15       10.86        5.52     26.26 o 
  -8   9  15        0.00       21.75     21.24 o 
  -7   9  15        1.99        2.66     22.90 o 
  -6   9  15        0.83       13.52     24.56 o 
  -5   9  15       18.60       21.18     24.02 o 
  -4   9  15       15.07       52.14     21.49 o 
  -3   9  15        4.60       10.38     21.62 o 
  -2   9  15      285.57      279.12     37.19 o 
  -1   9  15       67.76       97.02     28.13 o 
   0   9  15       27.78       11.85     19.68 o 
   1   9  15       33.01        8.10     26.62 o 
   2   9  15       31.90       54.37     21.46 o 
   3   9  15       26.91       33.30     27.98 o 
   4   9  15        0.86       11.07     25.36 o 
   5   9  15       17.61       27.61     27.61 o 
  -8  10  15        0.67        5.44     23.77 o 
  -7  10  15        3.93       22.54     22.54 o 
  -6  10  15        3.93       16.37     24.29 o 
  -5  10  15       16.55       24.66     23.54 o 
  -4  10  15       89.12       59.27     29.35 o 
  -3  10  15       12.15       26.70     26.70 o 
  -2  10  15        8.40        5.46     24.72 o 
  -1  10  15       73.40      100.41     33.76 o 
   0  10  15        0.03        2.74     19.10 o 
   1  10  15        8.14       30.06     26.62 o 
   2  10  15      107.24      127.74     28.48 o 
   3  10  15       62.25       47.74     26.34 o 
   4  10  15        9.78        8.42     21.30 o 
  -7  11  15        1.02       11.24     23.00 o 
  -6  11  15        0.44       39.02     22.99 o 
  -5  11  15        0.71       19.57     24.81 o 
  -4  11  15        1.83        2.81     23.59 o 
  -3  11  15       60.28       41.16     28.10 o 
  -2  11  15      162.71      180.26     32.70 o 
  -1  11  15       76.46       65.37     29.15 o 
   0  11  15       22.40       47.59     18.67 o 
   1  11  15       82.15       75.41     27.86 o 
   2  11  15      157.37      180.53     36.44 o 
   3  11  15       10.22        0.00     27.78 o 
   4  11  15        0.09       11.19     24.42 o 
  -6  12  15        1.81       22.53     23.06 o 
  -5  12  15       17.70        2.68     24.14 o 
  -4  12  15       35.65       28.27     26.35 o 
  -3  12  15        8.87        8.34     26.12 o 
  -2  12  15        8.36       22.30     23.13 o 
  -1  12  15        2.31       29.14     29.14 o 
   0  12  15       21.75       38.11     20.18 o 
   1  12  15       70.70       90.83     29.09 o 
   2  12  15      119.99       59.77     35.38 o 
   3  12  15        0.40        8.51     26.57 o 
  -5  13  15       27.77       17.04     25.05 o 
  -4  13  15       48.93      119.35     27.84 o 
  -3  13  15       12.71       31.23     22.89 o 
  -2  13  15        3.79        2.71     25.97 o 
  -1  13  15        2.84       24.25     24.25 o 
   0  13  15        9.42       40.58     31.31 o 
   1  13  15       21.85        5.84     27.57 o 
   2  13  15      154.97      162.88     34.53 o 
  -3  14  15       10.79       25.53     23.47 o 
  -2  14  15       11.29        8.56     23.62 o 
  -1  14  15        5.59       39.83     25.34 o 
   0  14  15        0.91       15.34     15.77 o 
  -9   0  16        4.41        7.77     24.29 o 
  -8   0  16        0.54        0.00     20.07 o 
  -7   0  16       57.80       50.68     26.03 o 
  -6   0  16        3.87        9.83     23.88 o 
  -5   0  16       23.87       24.27     27.13 o 
  -4   0  16      766.09      785.47     58.00 o 
  -3   0  16        0.67       16.56     19.18 o 
  -2   0  16      146.09      192.78     29.59 o 
  -1   0  16       32.46       50.89     21.07 o 
   0   0  16       50.96       89.32     21.80 o 
   1   0  16        8.22        8.66     27.05 o 
   2   0  16      123.31      120.81     33.50 o 
   3   0  16        0.08        0.00     25.70 o 
   4   0  16       22.69       17.42     37.01 o 
   5   0  16       10.76       72.71     30.08 o 
   6   0  16        4.50       14.89     35.33 o 
  -9   1  16        6.53        2.41     19.55 o 
  -8   1  16        3.10        7.39     16.81 o 
  -7   1  16       47.52       78.78     23.54 o 
  -6   1  16      183.54      240.22     35.25 o 
  -5   1  16      170.60      126.78     30.04 o 
  -4   1  16      259.52      280.95     37.87 o 
  -3   1  16        0.90       13.73     26.62 o 
  -2   1  16      172.42      149.61     30.99 o 
  -1   1  16       40.34       69.51     24.70 o 
   0   1  16       20.76       17.84     13.84 o 
   1   1  16        0.15       11.04     26.62 o 
   2   1  16        4.49       20.27     29.25 o 
   3   1  16       63.03       73.67     31.96 o 
   4   1  16        1.72       32.28     21.85 o 
   5   1  16        0.04       10.26     32.42 o 
   6   1  16        1.38       30.65     30.65 o 
  -9   2  16        0.86        7.29     22.10 o 
  -8   2  16        1.07       20.12     20.12 o 
  -7   2  16        4.20        2.33     20.65 o 
  -6   2  16        2.56        9.54     22.78 o 
  -5   2  16       29.57       29.10     29.10 o 
  -4   2  16      221.31      217.42     35.65 o 
  -3   2  16       26.72       49.25     29.28 o 
  -2   2  16      424.97      315.89     40.38 o 
  -1   2  16        5.29       13.64     20.03 o 
   0   2  16        3.08       19.34     17.36 o 
   1   2  16       38.77       65.41     22.22 o 
   2   2  16       16.63       35.85     25.48 o 
   3   2  16       10.19       17.43     23.77 o 
   4   2  16       39.26       45.78     26.51 o 
   5   2  16        1.82       22.28     27.23 o 
   6   2  16       15.36        6.54     33.32 o 
  -9   3  16        3.99       14.57     18.96 o 
  -8   3  16        3.14       29.37     18.85 o 
  -7   3  16        4.09       23.18     23.18 o 
  -6   3  16      103.93      110.70     23.03 o 
  -5   3  16       41.92       62.31     26.89 o 
  -4   3  16      156.56      199.35     32.56 o 
  -3   3  16       19.49        8.92     26.50 o 
  -2   3  16      216.19      186.52     30.90 o 
  -1   3  16        2.24       33.61     19.41 o 
   0   3  16       15.92        5.02     19.29 o 
   1   3  16        0.18       22.92     21.13 o 
   2   3  16      122.73      117.71     27.17 o 
   3   3  16        5.06       26.05     26.05 o 
   4   3  16       35.86        8.70     29.12 o 
   5   3  16        7.98       21.09     26.95 o 
   6   3  16        1.38       33.91     23.53 o 
  -9   4  16        3.23        0.00     18.11 o 
  -8   4  16       31.56       36.73     22.87 o 
  -7   4  16        6.02       12.18     21.55 o 
  -6   4  16       69.11       35.73     29.47 o 
  -5   4  16        8.69        6.91     23.37 o 
  -4   4  16       44.19       55.04     29.80 o 
  -3   4  16       39.18       36.15     24.02 o 
  -2   4  16      109.62      125.90     27.83 o 
  -1   4  16        2.68       56.70     15.74 o 
   0   4  16        3.37       13.77     13.77 o 
   1   4  16        0.32       20.04     18.88 o 
   2   4  16        3.26       42.22     23.74 o 
   3   4  16       15.31        5.56     22.54 o 
   4   4  16      247.55      179.53     39.25 o 
   5   4  16       30.49        2.80     33.05 o 
  -9   5  16       15.83        7.53     23.97 o 
  -8   5  16        0.20       12.38     20.16 o 
  -7   5  16       11.14        7.36     21.31 o 
  -6   5  16        1.61       24.58     24.58 o 
  -5   5  16       17.00       14.39     21.86 o 
  -4   5  16       66.92       75.21     27.22 o 
  -3   5  16       25.36       13.81     26.55 o 
  -2   5  16       94.17       92.17     30.64 o 
  -1   5  16        0.90        4.61     18.99 o 
   0   5  16        0.06       17.05     17.05 o 
   1   5  16       10.07        7.72     20.02 o 
   2   5  16        1.01        0.00     23.27 o 
   3   5  16        6.02       29.96     20.84 o 
   4   5  16       29.10       41.98     24.35 o 
   5   5  16        1.33       19.97     21.87 o 
  -9   6  16        5.21       37.75     22.52 o 
  -8   6  16        0.09       17.73     21.61 o 
  -7   6  16        4.59       30.28     20.61 o 
  -6   6  16        0.05       29.95     20.23 o 
  -5   6  16       89.91       81.00     23.60 o 
  -4   6  16       11.64        0.00     25.79 o 
  -3   6  16       83.68       40.67     28.66 o 
  -2   6  16        1.93        9.56     18.56 o 
  -1   6  16        1.94        7.08     19.62 o 
   0   6  16       22.49       20.09     30.99 o 
   1   6  16        0.53        7.65     21.24 o 
   2   6  16        1.77        7.93     23.78 o 
   3   6  16        3.08       21.82     23.78 o 
   4   6  16       99.89       94.93     26.18 o 
   5   6  16        1.26       31.12     24.84 o 
  -8   7  16        3.15       25.92     19.63 o 
  -7   7  16        7.51       44.07     20.89 o 
  -6   7  16        3.33       17.93     22.42 o 
  -5   7  16       13.02       38.03     19.15 o 
  -4   7  16      165.30      162.62     33.89 o 
  -3   7  16        0.52        9.90     22.00 o 
  -2   7  16       27.46        4.94     24.47 o 
  -1   7  16        0.13        7.40     22.19 o 
   0   7  16        0.78        0.09     14.53 o 
   1   7  16       30.83        2.53     27.27 o 
   2   7  16       99.87       99.29     25.45 o 
   3   7  16        0.04       24.74     25.57 o 
   4   7  16       90.84       83.67     29.84 o 
   5   7  16        1.41        5.58     20.29 o 
  -8   8  16       58.59       28.85     24.77 o 
  -7   8  16        6.85       13.20     23.10 o 
  -6   8  16        3.76       18.45     22.67 o 
  -5   8  16        1.58        7.84     19.73 o 
  -4   8  16        4.72        2.47     21.67 o 
  -3   8  16        5.26       28.73     28.73 o 
  -2   8  16       23.96       55.77     21.26 o 
  -1   8  16       26.26       32.97     24.18 o 
   0   8  16       17.68        8.08     15.81 o 
   1   8  16       38.85       39.90     28.75 o 
   2   8  16        9.11       13.54     23.19 o 
   3   8  16       23.60        8.37     26.73 o 
   4   8  16        7.60       29.64     29.64 o 
  -7   9  16        1.25       18.84     21.09 o 
  -6   9  16        4.98       10.73     23.57 o 
  -5   9  16       13.20        5.39     25.84 o 
  -4   9  16        5.29        2.74     22.72 o 
  -3   9  16       16.61       31.74     22.36 o 
  -2   9  16       50.67       91.93     29.26 o 
  -1   9  16      157.28      209.46     32.94 o 
   0   9  16      142.32      147.09     24.36 o 
   1   9  16        8.73       30.08     27.32 o 
   2   9  16       41.34       71.77     21.75 o 
   3   9  16        4.59       29.60     29.60 o 
   4   9  16        5.24        2.78     22.75 o 
  -7  10  16       16.60        8.12     24.62 o 
  -6  10  16        0.97       43.82     19.86 o 
  -5  10  16        6.10        8.25     20.75 o 
  -4  10  16       14.48       16.28     24.14 o 
  -3  10  16       54.90       43.55     27.93 o 
  -2  10  16        4.85       27.15     23.58 o 
  -1  10  16        1.40        2.73     24.79 o 
   0  10  16      395.66      373.39     32.76 o 
   1  10  16        0.27        0.00     28.77 o 
   2  10  16        0.25       24.22     24.22 o 
   3  10  16        2.52       16.72     24.69 o 
  -6  11  16        0.01       23.87     23.87 o 
  -5  11  16       12.84       61.20     22.40 o 
  -4  11  16        0.17       16.78     25.57 o 
  -3  11  16        0.31        8.35     23.98 o 
  -2  11  16        1.24        2.70     24.30 o 
  -1  11  16        2.01        8.32     26.56 o 
   0  11  16      119.05      123.81     24.26 o 
   1  11  16        0.22       28.11     30.23 o 
   2  11  16        4.94       31.04     31.83 o 
  -5  12  16        0.09       26.71     26.71 o 
  -4  12  16        2.37        0.00     19.40 o 
  -3  12  16        1.82       14.17     22.56 o 
  -2  12  16        4.41       25.26     22.10 o 
  -1  12  16        4.02       11.24     25.37 o 
   0  12  16      102.35      127.55     52.13 o 
   1  12  16       13.71       25.42     29.79 o 
  -2  13  16        4.47       44.91     21.31 o 
  -9   1  17       18.97       55.48     21.09 o 
  -8   1  17        1.09        5.13     19.03 o 
  -7   1  17        2.09       12.50     19.39 o 
  -6   1  17       37.82       39.98     21.83 o 
  -5   1  17      247.06      258.34     36.53 o 
  -4   1  17       33.81       14.70     25.30 o 
  -3   1  17       83.82      108.42     26.63 o 
  -2   1  17      195.20      217.11     34.85 o 
  -1   1  17        2.25        2.56     22.74 o 
   0   1  17        4.09       13.34     17.36 o 
   1   1  17       51.26       35.22     30.70 o 
   2   1  17      189.82      295.90     39.63 o 
   3   1  17       10.35       29.64     28.30 o 
   4   1  17       10.71       23.81     26.79 o 
   5   1  17        0.43        3.54     31.92 o 
  -9   2  17        3.40       22.28     19.60 o 
  -8   2  17       11.30       37.28     19.71 o 
  -7   2  17       16.25       34.53     22.11 o 
  -6   2  17       52.41       22.04     30.26 o 
  -5   2  17       17.82       12.04     25.65 o 
  -4   2  17       13.37        7.16     23.60 o 
  -3   2  17        6.83       25.65     25.65 o 
  -2   2  17      134.30      193.43     31.43 o 
  -1   2  17       40.83       21.61     25.99 o 
   0   2  17       73.60       57.33     34.36 o 
   1   2  17       51.78       86.80     28.42 o 
   2   2  17       62.23      103.26     28.61 o 
   3   2  17        5.68       27.80     27.80 o 
   4   2  17        0.05       35.23     23.50 o 
   5   2  17       10.65       13.22     28.23 o 
  -8   3  17       16.44        4.90     22.84 o 
  -7   3  17        0.80        9.77     20.51 o 
  -6   3  17      224.18      165.28     35.83 o 
  -5   3  17      129.51      139.19     34.54 o 
  -4   3  17      280.10      248.62     37.87 o 
  -3   3  17        8.00       37.60     21.30 o 
  -2   3  17       84.04       91.32     27.72 o 
  -1   3  17        1.06       26.16     26.16 o 
   0   3  17      110.51       91.22     25.82 o 
   1   3  17       17.81       28.11     28.11 o 
   2   3  17        1.00       37.05     21.05 o 
   3   3  17        0.83       20.75     22.83 o 
   4   3  17       10.80        9.06     32.12 o 
   5   3  17       11.85       33.59     33.59 o 
  -8   4  17        7.01        7.38     17.52 o 
  -7   4  17        1.92        2.42     19.85 o 
  -6   4  17       25.38       70.84     25.28 o 
  -5   4  17        0.58       16.89     21.50 o 
  -4   4  17        1.68       24.90     24.90 o 
  -3   4  17       47.04       54.31     27.16 o 
  -2   4  17      127.57       98.92     29.31 o 
  -1   4  17       10.29        9.48     22.11 o 
   0   4  17        3.40       10.83     15.91 o 
   1   4  17       11.67       40.00     21.27 o 
   2   4  17       15.96       11.14     23.15 o 
   3   4  17        0.08        8.54     25.01 o 
   4   4  17        4.32       14.77     26.18 o 
  -8   5  17        0.03        2.51     24.27 o 
  -7   5  17        1.65       24.82     16.86 o 
  -6   5  17       10.30       17.23     20.23 o 
  -5   5  17        6.07        7.41     17.64 o 
  -4   5  17      110.10       92.27     28.76 o 
  -3   5  17      354.42      367.58     39.13 o 
  -2   5  17       19.28       21.42     21.42 o 
  -1   5  17        4.12        2.35     21.46 o 
   0   5  17        0.01        2.07     16.66 o 
   1   5  17        0.04       21.06     23.84 o 
   2   5  17        2.12        5.55     24.72 o 
   3   5  17        0.17        0.00     19.51 o 
   4   5  17       37.52       48.97     28.10 o 
  -8   6  17       26.51       27.55     24.59 o 
  -7   6  17        0.93        5.05     24.51 o 
  -6   6  17        0.76       15.22     21.47 o 
  -5   6  17        0.51        2.56     21.50 o 
  -4   6  17       49.70       14.80     24.93 o 
  -3   6  17       47.77       66.42     26.67 o 
  -2   6  17        3.92       26.68     26.68 o 
  -1   6  17       18.07        9.93     26.13 o 
   0   6  17        0.26        5.12     15.65 o 
   1   6  17       30.51       47.66     25.33 o 
   2   6  17        0.13       10.86     25.24 o 
   3   6  17        4.15       16.83     28.30 o 
   4   6  17       40.75       73.65     25.32 o 
  -7   7  17        1.12        2.63     21.05 o 
  -6   7  17       12.42       15.45     21.93 o 
  -5   7  17        4.85       17.91     25.86 o 
  -4   7  17        8.29       28.10     19.51 o 
  -3   7  17       87.22       47.95     28.57 o 
  -2   7  17       46.50       20.18     24.90 o 
  -1   7  17       35.64       25.07     25.07 o 
   0   7  17       16.37       35.48     16.55 o 
   1   7  17        0.27        8.05     26.57 o 
   2   7  17       23.61       13.82     23.14 o 
   3   7  17        2.06       52.79     20.54 o 
  -7   8  17        4.11       15.65     23.00 o 
  -6   8  17        0.16        7.93     24.54 o 
  -5   8  17        6.29       13.27     18.38 o 
  -4   8  17        5.05       18.19     19.48 o 
  -3   8  17       38.81       41.66     22.54 o 
  -2   8  17        0.02       30.91     17.82 o 
  -1   8  17       88.73       69.56     30.74 o 
   0   8  17        0.20        1.19     17.76 o 
   1   8  17        7.61       59.72     22.72 o 
   2   8  17        3.35       16.41     25.26 o 
   3   8  17        1.47       41.51     22.02 o 
  -6   9  17        0.22       29.63     29.63 o 
  -5   9  17        1.23       26.81     26.81 o 
  -4   9  17        1.00       21.42     23.23 o 
  -3   9  17       11.82       58.61     21.36 o 
  -2   9  17       20.60       26.84     26.84 o 
  -1   9  17       27.26        5.17     26.14 o 
   0   9  17       29.98       30.70     20.29 o 
   1   9  17       18.32       24.64     28.02 o 
   2   9  17       26.33       24.92     28.23 o 
  -5  10  17       20.71       32.56     19.89 o 
  -4  10  17        9.19       24.41     21.61 o 
  -3  10  17        1.29       10.79     25.19 o 
  -2  10  17       27.66       27.02     27.79 o 
  -1  10  17       52.00       29.62     28.60 o 
   0  10  17       44.32        6.22     19.93 o 
   1  10  17      166.38      151.70     35.97 o 
  -4  11  17       17.69       10.92     20.84 o 
  -3  11  17        6.13        8.29     25.64 o 
  -2  11  17       15.13        5.54     27.45 o 
  -1  11  17       37.25       54.46     26.98 o 
   0  11  17       20.38       29.28     20.79 o 
  -8   0  18       17.78       74.02     24.91 o 
  -7   0  18        0.60        2.52     23.73 o 
  -6   0  18       77.55       42.44     28.02 o 
  -5   0  18       48.35       79.30     30.37 o 
  -4   0  18       22.59       39.40     31.19 o 
  -3   0  18       15.06       41.84     22.72 o 
  -2   0  18        2.97       13.20     25.27 o 
  -1   0  18      200.06      191.21     37.69 o 
   0   0  18      131.99      111.55     39.36 o 
   1   0  18      162.14      181.35     39.62 o 
   2   0  18        1.27        6.98     29.69 o 
   3   0  18        3.57        3.86     27.38 o 
   4   0  18        5.59        7.62     37.07 o 
  -8   1  18       18.85       40.84     24.00 o 
  -7   1  18       37.52       61.52     25.06 o 
  -6   1  18        0.27       17.92     24.23 o 
  -5   1  18       58.88       66.27     28.22 o 
  -4   1  18      134.52      136.63     29.75 o 
  -3   1  18       40.71       50.58     27.95 o 
  -2   1  18       18.51       33.06     24.19 o 
  -1   1  18       28.64       53.81     26.63 o 
   0   1  18        1.83        4.55     19.30 o 
   1   1  18        6.25       29.90     29.90 o 
   2   1  18       57.27       19.77     32.40 o 
   3   1  18        0.10        6.83     28.26 o 
   4   1  18       62.96       74.55     30.72 o 
  -7   2  18        0.34       25.53     25.53 o 
  -6   2  18        0.03       17.42     17.42 o 
  -5   2  18       41.17       87.08     23.40 o 
  -4   2  18       16.87        7.42     26.09 o 
  -3   2  18       24.44       27.13     28.94 o 
  -2   2  18       26.90       19.78     26.02 o 
  -1   2  18       62.75       86.64     31.55 o 
   0   2  18        2.52        5.06     26.58 o 
   1   2  18        0.11       20.66     29.05 o 
   2   2  18       29.49       18.53     31.31 o 
   3   2  18        0.77       38.85     20.95 o 
  -7   3  18       22.99       52.08     21.52 o 
  -6   3  18        0.81        5.05     25.50 o 
  -5   3  18       42.59       54.31     27.40 o 
  -4   3  18        0.33       25.84     25.84 o 
  -3   3  18        0.63        7.34     19.24 o 
  -2   3  18      155.76      146.27     31.04 o 
  -1   3  18       21.96       32.34     24.58 o 
   0   3  18        0.30       11.91     17.46 o 
   1   3  18       20.02       68.42     21.09 o 
   2   3  18       19.44       17.86     27.35 o 
   3   3  18        7.35       12.30     27.48 o 
  -7   4  18        2.16       26.23     26.23 o 
  -6   4  18        0.00       29.68     21.85 o 
  -5   4  18      125.63      103.42     28.29 o 
  -4   4  18        1.92        7.45     25.79 o 
  -3   4  18       11.99        9.75     26.25 o 
  -2   4  18      109.92       60.94     33.36 o 
  -1   4  18       19.29        0.00     24.30 o 
   0   4  18        5.72       24.29     14.73 o 
   1   4  18       27.51       44.40     23.30 o 
   2   4  18        0.50       23.12     23.67 o 
   3   4  18        1.26       17.70     19.06 o 
  -7   5  18       44.50       72.05     21.68 o 
  -6   5  18        3.38       27.31     21.90 o 
  -5   5  18        6.19        9.93     21.56 o 
  -4   5  18      185.77      192.91     32.03 o 
  -3   5  18       24.94       51.67     23.85 o 
  -2   5  18      140.46      147.30     30.60 o 
  -1   5  18       21.31       37.21     21.48 o 
   0   5  18        4.08        2.54     26.46 o 
   1   5  18        3.48       10.89     24.43 o 
   2   5  18        3.89       14.06     24.94 o 
   3   5  18        8.68       24.26     24.26 o 
  -6   6  18        0.98       17.54     21.52 o 
  -5   6  18        0.93       25.31     22.90 o 
  -4   6  18       33.50       47.86     24.05 o 
  -3   6  18       47.72      102.44     24.50 o 
  -2   6  18        3.41       17.33     22.04 o 
  -1   6  18       16.55       22.76     22.76 o 
   0   6  18        5.12       19.84     14.59 o 
   1   6  18        0.75        5.44     21.72 o 
   2   6  18       11.82       24.40     24.40 o 
  -6   7  18       10.37       15.31     28.09 o 
  -5   7  18        2.78       20.61     19.18 o 
  -4   7  18       23.31       33.23     25.90 o 
  -3   7  18       18.01       27.61     27.61 o 
  -2   7  18       23.89       20.21     24.65 o 
  -1   7  18        2.23       27.99     23.08 o 
   0   7  18       15.55        7.84     19.07 o 
   1   7  18        1.27        5.31     23.49 o 
   2   7  18       23.56       52.35     25.42 o 
  -5   8  18       13.38       44.16     23.74 o 
  -4   8  18        1.11        7.76     22.54 o 
  -3   8  18        0.38       38.93     23.26 o 
  -2   8  18        6.31       31.09     22.76 o 
  -1   8  18       20.66       38.66     24.08 o 
   0   8  18      101.57      138.15     22.39 o 
   1   8  18        0.51       24.40     21.44 o 
  -4   9  18        3.52        2.63     20.34 o 
  -3   9  18        5.63       52.72     20.80 o 
  -2   9  18       18.72        7.98     20.80 o 
  -1   9  18       11.23       18.23     24.22 o 
   0   9  18        0.81       64.02     26.73 o 
  -6   1  19       42.83       67.31     27.21 o 
  -5   1  19        3.32        2.46     21.91 o 
  -4   1  19        1.27       10.30     21.61 o 
  -3   1  19        0.51       13.00     21.92 o 
  -2   1  19       67.91       97.23     28.11 o 
  -1   1  19       12.78       31.28     30.17 o 
   0   1  19      136.51      122.94     35.63 o 
   1   1  19       21.59       52.43     30.84 o 
   2   1  19        7.96       24.09     31.28 o 
  -6   2  19        0.62       10.18     21.06 o 
  -5   2  19        0.06       25.54     25.54 o 
  -4   2  19        4.82        7.55     23.62 o 
  -3   2  19       18.60       17.76     26.14 o 
  -2   2  19      114.67      134.82     31.59 o 
  -1   2  19      126.38      110.72     31.48 o 
   0   2  19       32.09       51.27     20.26 o 
   1   2  19        1.11       12.43     28.92 o 
   2   2  19        0.08       25.70     25.70 o 
  -6   3  19       73.29       84.53     25.54 o 
  -5   3  19        3.20       24.95     23.32 o 
  -4   3  19       30.15       62.31     26.64 o 
  -3   3  19       24.28       14.91     27.18 o 
  -2   3  19      238.95      252.16     37.75 o 
  -1   3  19       32.14        0.00     27.11 o 
   0   3  19       35.66       42.77     18.82 o 
   1   3  19       14.82        3.00     22.71 o 
   2   3  19        0.30       39.62     23.93 o 
  -5   4  19        2.45       12.37     20.86 o 
  -4   4  19       25.58       29.69     23.38 o 
  -3   4  19        0.51        7.33     23.14 o 
  -2   4  19      198.09      208.00     34.40 o 
  -1   4  19        0.01       15.18     20.48 o 
   0   4  19       66.28       26.80     19.93 o 
   1   4  19        0.42       30.01     30.01 o 
  -5   5  19       26.43       12.44     26.00 o 
  -4   5  19       20.63       34.85     23.08 o 
  -3   5  19       13.64       24.71     24.71 o 
  -2   5  19       33.07       19.87     26.64 o 
  -1   5  19        7.82       12.47     25.88 o 
   0   5  19       16.88        8.57     18.80 o 
   1   5  19        3.76       16.54     22.56 o 
  -4   6  19        0.37       10.05     23.28 o 
  -3   6  19        0.14       29.98     20.29 o 
  -2   6  19       83.94       39.94     32.08 o 
  -1   6  19        5.29        2.54     22.17 o 
   0   6  19       59.00       90.88     25.13 o 
  -3   7  19       13.80        5.01     23.49 o 
  -2   7  19       11.23        5.01     24.40 o 
  -1   7  19       13.28        4.99     22.49 o 
  -4   0  20        9.33       21.87     22.84 o 
  -3   0  20       36.64       60.35     23.04 o 
  -2   0  20        0.02       30.60     20.41 o 
  -1   0  20        3.45       15.55     29.41 o 
  -4   1  20        7.25       18.40     21.47 o 
  -3   1  20        0.02        2.64     24.95 o 
  -2   1  20       10.29        5.36     22.87 o 
  -1   1  20        8.78       20.41     21.72 o 
  -3   2  20        0.73        5.09     21.28 o 
  -2   2  20       19.63       23.15     24.78 o 
  -1   2  20       13.67       27.77     30.78 o 
  -2   3  20        1.95       28.07     28.07 o 
                                                 
